# Supplementary material for: An outbreak of tuberculosis in a middle school in Henan, China: Epidemiology and risk factors
Source: PLoS One. 2019 Nov 15;14(11):e0225042. doi: 10.1371/journal.pone.0225042 (PMC6857903; doi:10.1371/journal.pone.0225042)
Supplement: S1 File — (CSV) [file pone.0225042.s002.csv]

PPD2	sex	prophy	stop	years	residence	caserelation	resid	screentime	couph	blood	fever	chestpain	sweater	other	ppd1	ppd	xray	class	id	class1	sympday	sympd	counsday	diagday	diagnosis	ss	case	sympday	case2
	1			15	417	4	4	3.26							0	0		j2.8	j	j2							0		0
	2			14	419	4	4	3.26							0	0		j2.8	j	j2							0		0
	1			14	h	4	5	3.26							5*5	5		j2.8	j	j2							0		0
	2			14	419	4	4	3.26							0	0		j2.8	j	j2							0		0
	2			14	419	4	4	3.26							0	0		j2.8	j	j2							0		0
	1			14	h	4	5	3.26							0	0		j2.8	j	j2							0		0
	1			14	231	4	4	3.26	¡¡¡Ì						5*8	6.5		j2.8	j	j2							0		0
	2			14	h	4	5	3.26							0	0		j2.8	j	j2							0		0
	2			14	418	4	4	3.26	¡¡¡Ì						5*5	5		j2.8	j	j2							0		0
	1			14	231	4	4	3.26							0	0		j2.8	j	j2							0		0
	2			14	h	4	5	3.26							0	0		j2.8	j	j2							0		0
	2			13	419	4	4	3.26							0	0		j2.8	j	j2							0		0
	2			13	418	4	4	3.26							0	0		j2.8	j	j2							0		0
	1			14	h	4	5	3.26							5*5	5		j2.8	j	j2							0		0
	1			14	h	4	5	3.26							5*6	5.5		j2.8	j	j2							0		0
	1			14	h	4	5	3.26							0	0		j2.8	j	j2							0		0
	1			13	231	4	4	3.26	¡Ì¡¡						0	0		j2.8	j	j2							0		0
	1			14	417	4	4	3.26	¡¡¡Ì						0	0		j2.8	j	j2							0		0
	2			14	419	4	4	3.26							0	0		j2.8	j	j2							0		0
	2			15	418	4	4								0	0		j2.8	j	j2							0		0
	1			14	230	4	4	3.26							0	0		j2.8	j	j2							0		0
	2			13	419	4	4	3.26							0	0		j2.8	j	j2							0		0
	1			15	h	4	5	3.26							5*5	5		j2.8	j	j2							0		0
	1			15	h	4	5	3.26	¡Ì¡¡						0	0		j2.8	j	j2							0		0
	2			15	h	4	5	3.26							0	0		j2.8	j	j2							0		0
	1			14	417	4	4	3.26							0	0		j2.8	j	j2							0		0
	1			14	h	4	5	3.26							5*7	6		j2.8	j	j2							0		0
	2			15	418	4	4	3.26							0	0		j2.8	j	j2							0		0
	2			14	h	4	5	3.26							0	0		j2.8	j	j2							0		0
	1			14	231	4	4	3.26							0	0		j2.8	j	j2							0		0
	1			15	230	4	4	3.26							0	0		j2.8	j	j2							0		0
	1	0		14	230	4	4	3.26							15*15	15		j2.8	j	j2							0		0
	2			14	420	4	4	3.26							0	0		j2.8	j	j2							0		0
	1			14	h	4	5	3.26							0	0		j2.8	j	j2							0		0
	1			15	417	4	4	3.26							0	0		j2.8	j	j2							0		0
	2			15	h	4	5	3.26							0	0		j2.8	j	j2							0		0
	2			14	h	4	5	3.26							0	0		j2.8	j	j2							0		0
	2			14	h	4	5	3.26							0	0		j2.8	j	j2							0		0
	2			13	h	4	5	3.26							0	0		j2.8	j	j2							0		0
	1			13	231	4	4	3.26							0	0		j2.8	j	j2							0		0
	2			16	h	4	5	3.26							0	0		j2.8	j	j2							0		0
	1			15	230	4	4	3.26							0	0		j2.8	j	j2							0		0
	2			15	231	4	4	3.26							0	0		j2.8	j	j2							0		0
	2			16	231	4	4	3.26							0	0		j2.8	j	j2							0		0
	1			15	h	4	5	3.26							0	0		j2.8	j	j2							0		0
	2			15	419	4	4	3.26							0	0		j2.8	j	j2							0		0
	1			15	417	4	4	3.26	¡¡¡Ì						0	0		j2.8	j	j2							0		0
	2			15	418	4	4	3.26							0	0		j2.8	j	j2							0		0
	2			14	h	4	5	3.26							0	0		j2.8	j	j2							0		0
	1			15	230	4	4	3.26							0	0		j2.8	j	j2							0		0
	1			14	230	4	4	3.26							0	0		j2.8	j	j2							0		0
	1			14	417	4	4	3.26							0	0		j2.8	j	j2							0		0
	1			14	230	4	4	3.26							0	0		j2.8	j	j2							0		0
	2			14	418	4	4	3.26							0	0		j2.8	j	j2							0		0
	1			14	h	4	5	3.26							0	0		j2.8	j	j2							0		0
	2			15	418	4	4	3.26							0	0		j2.8	j	j2							0		0
	2			15	419	4	4	3.26							0	0		j2.8	j	j2							0		0
	2			15	419	4	4	3.26	¡¡¡Ì						0	0		j2.8	j	j2							0		0
	1			16	h	4	5	3.26							0	0		j2.8	j	j2							0		0
	1			15	h	4	5	3.26										j2.8	j	j2							0		0
	1			17	h	4	5	3.26							0	0		j2.8	j	j2							0		0
	2			16	418	4	4	3.26							0	0		j2.8	j	j2							0		0
	1			16	230	4	4	3.26	¡¡¡Ì						0	0		j2.8	j	j2							0		0
	2	1		15	418	4	4	3.26							15*15	15		j2.8	j	j2							0		0
	2			15	418	4	4	3.26							0	0		j2.8	j	j2							0		0
	2			14	h	4	5	3.26							0	0		j2.8	j	j2							0		0
	1			14	231	4	4	3.26							0	0		j2.8	j	j2							0		0
	2			14	h	4	5	3.26							8*5	6.5		j2.6	j	j2							0		0
	2			14	330	4	4	3.26							7*6	6.5		j2.6	j	j2							0		0
	1			14	219	4	4	3.26							10*8	9		j2.6	j	j2							0		0
	1			14	219	4	4	3.26							5*8	6.5		j2.6	j	j2							0		0
	1			15	h	4	5	3.26							10*12	11		j2.6	j	j2							0		0
	1	1		14	219	4	4	3.26	¡¡¡Ì						15*15	15		j2.6	j	j2							0		0
	1			14	219	4	4	3.26	¡¡¡Ì						10*5	7.5		j2.6	j	j2							0		0
	1			14	h	4	5	3.26							10*5	7.5		j2.6	j	j2							0		0
	1			14	220	4	4	3.26							0	0		j2.6	j	j2							0		0
	2			14	330	4	4	3.26							5*5	5		j2.6	j	j2							0		0
	1			14	h	4	5	3.26							5*4	4.5		j2.6	j	j2							0		0
	2			14	329	4	4	3.26	¡¡¡Ì						0	0		j2.6	j	j2							0		0
	2			15	h	4	5	3.26							6*4	5		j2.6	j	j2							0		0
	1			15	220	4	4	3.26							12*10	11		j2.6	j	j2							0		0
	2			14	h	4	5	3.26							3*5	4		j2.6	j	j2							0		0
	1			14	222	4	4	3.26				¡¡¡Ì			11*12	11.5		j2.6	j	j2							0		0
	1			13	219	4	4	3.26							10*8	9		j2.6	j	j2							0		0
	2			15	h	4	5	3.26							5*2	3.5		j2.6	j	j2							0		0
	1			15	219	4	4	3.26							5*3	4		j2.6	j	j2							0		0
	1			14	222	4	4								0	0		j2.6	j	j2							0		0
	2			15	h	4	5	3.26							3*2	2.5		j2.6	j	j2							0		0
	2			15	330	4	4	3.26							5*5	5		j2.6	j	j2							0		0
	1			14	h	4	5	3.26							8*8	8		j2.6	j	j2							0		0
	2			14	h	4	5	3.26							0	0		j2.6	j	j2							0		0
	1			14	220	4	4	3.26							6*6	6		j2.6	j	j2							0		0
	1			14	220	4	4	3.26							0	0		j2.6	j	j2							0		0
	2	1		14	h	4	5	3.26							15*15	15		j2.6	j	j2							0		0
	2			14	h	4	5	3.26							0	0		j2.6	j	j2							0		0
	1			14	h	4	5	3.26							0	0		j2.6	j	j2							0		0
	2			16	330	4	4	3.26	¡¡¡Ì						0	0		j2.6	j	j2							0		0
	1			13	222	4	4	3.26							0	0		j2.6	j	j2							0		0
	2			14	h	4	5	3.26							3*4	3.5		j2.6	j	j2							0		0
	2			13	330	4	4	3.26							4*5	4.5		j2.6	j	j2							0		0
	1			14	222	4	4	3.26							7*4	5.5		j2.6	j	j2							0		0
	2			14	329	4	4	3.26							4*5	4.5		j2.6	j	j2							0		0
	1			14	h	4	5	3.26							0	0		j2.6	j	j2							0		0
	1			14	220	4	4	3.26							5*5	5		j2.6	j	j2							0		0
	1			14	402	4	4	3.26							0	0		j2.6	j	j2							0		0
	1			14	219	4	4	3.26							10*8	9		j2.6	j	j2							0		0
	1			15	330	4	4	3.26							0	0		j2.6	j	j2							0		0
	1			14	h	4	5	3.26							3*8	6.5		j2.6	j	j2							0		0
	2			13	329	4	4	3.26							5*5	5		j2.6	j	j2							0		0
	2			13	329	4	4	3.26							4*5	4.5		j2.6	j	j2							0		0
	1			14	222	4	4	3.26							0	0		j2.6	j	j2							0		0
	1			13	218	4	4	3.26							¡¡3*5	4		j2.6	j	j2							0		0
	2			13	331	4	4	3.26							0	0		j2.6	j	j2							0		0
	1			14	h	4	5	3.26	¡¡¡Ì						0	0		j2.6	j	j2							0		0
	1			15	h	4	5	3.26							5*5	5		j2.6	j	j2							0		0
	2			15	h	4	5	3.26							0	0		j2.6	j	j2							0		0
	1			14	h	4	5	3.26							0	0		j2.6	j	j2							0		0
	2			13	329	4	4	3.26							0	0		j2.6	j	j2							0		0
	2			14	330	4	4	3.26							5*10	7.5		j2.6	j	j2							0		0
	2			15	330	4	4	3.26							0	0		j2.6	j	j2							0		0
	1			14	218	4	4	3.26							0	0		j2.6	j	j2							0		0
	1			14	h	4	5	3.26							0	0		j2.6	j	j2							0		0
	2			13	329	4	4	3.26							8*5	6.5		j2.6	j	j2							0		0
	1			14	219	4	4	3.26							5*2	3.5		j2.6	j	j2							0		0
	1			14	h	4	5	3.26							10*8	9		j2.6	j	j2							0		0
	2			15	h	4	5	3.26							5*6	5.5		j2.6	j	j2							0		0
	2			14	h	4	5	3.26							¡¡5*4	4.5		j2.6	j	j2							0		0
	1			12	220	4	4	3.26							0	0		j2.6	j	j2							0		0
	2			15	h	4	5	3.26							7*11	9		j2.6	j	j2							0		0
	1			15	h	4	5	3.26	¡¡¡Ì						0	0		j2.6	j	j2							0		0
	1			13	222	4	4	3.26							0	0		j2.6	j	j2							0		0
	2			14	h	4	5	3.26							10*12	11		j2.6	j	j2							0		0
	2			14	h	4	5	3.26							0	0		j2.6	j	j2							0		0
	1			14	220	4	4	3.26							0	0		j2.6	j	j2							0		0
	1			15	h	4	5	3.26							15*12	13.5		j2.6	j	j2							0		0
	1			14	h	4	5	3.26							0	0		j2.6	j	j2							0		0
	1			14	h	4	5	3.26							0	0		j2.6	j	j2							0		0
	2			14	h	4	5	3.26							0	0		j2.6	j	j2							0		0
	1			14	220	4	4	3.26							0	0		j2.6	j	j2							0		0
	2			14	329	4	4	3.26							5*10	7.5		j2.6	j	j2							0		0
	1			14	222	4	4	3.26							3*3	3		j2.6	j	j2							0		0
	1			15	222	4	4	3.26							5*4	4.5		j2.6	j	j2							0		0
	1			15	h	4	5	3.26							0	0		j2.6	j	j2							0		0
	2			14	h	4	5								0	0		j2.6	j	j2							0		0
	1			13	224	4	4	3.26							0	0		j2.7	j	j2							0		0
	2			13	331	4	4	3.26							0	0		j2.7	j	j2							0		0
	2			13	h	4	5	3.26							0	0		j2.7	j	j2							0		0
	1			13	h	4	5	3.26	¡Ì¡¡						0	0		j2.7	j	j2							0		0
	2			14	417	4	4	3.26							0	0		j2.7	j	j2							0		0
	2			14	h	4	5	3.26	¡¡¡Ì						5*8	6.5		j2.7	j	j2							0		0
	1			15	224	4	4	3.26	¡¡¡Ì						0	0		j2.7	j	j2							0		0
	1			14	227	4	4	3.26							5*7	6		j2.7	j	j2							0		0
	1			15	201	4	4	3.26							0	0		j2.7	j	j2							0		0
	2			14	331	4	4	3.26							0	0		j2.7	j	j2							0		0
	2	0		14	417	4	4	3.26							20*15	17.5		j2.7	j	j2							0		0
	1			14	224	4	4	3.26	¡¡¡Ì						0	0		j2.7	j	j2							0		0
	2			14	331	4	4	3.26							5*5	5		j2.7	j	j2							0		0
	2			14	231	4	4	3.26							6*6	6		j2.7	j	j2							0		0
	1			14	229	4	4	3.26							6*8	7		j2.7	j	j2							0		0
	1			15	228	4	4	3.26				¡¡¡Ì			0	0		j2.7	j	j2							0		0
	1			14	h	4	5	3.26							0	0		j2.7	j	j2							0		0
	2			14	417	4	4	3.26							0	0		j2.7	j	j2							0		0
	2			14	h	4	5	3.26							0	0		j2.7	j	j2							0		0
	1			14	228	4	4								0	0		j2.7	j	j2							0		0
	1			15	h	4	5	3.26							0	0		j2.7	j	j2							0		0
	1			15	228	4	4	3.26							0	0		j2.7	j	j2							0		0
	1			14	224	4	4	3.26							0	0		j2.7	j	j2							0		0
	2			14	h	4	5	3.26							5*5	5		j2.7	j	j2							0		0
	2			14	331	4	4	3.26							0	0		j2.7	j	j2							0		0
	1			14	228	4	4	3.26							0	0		j2.7	j	j2							0		0
	2			14	h	4	5	3.26							0	0		j2.7	j	j2							0		0
	2			14	417	4	4	3.26	¡Ì¡¡						0	0		j2.7	j	j2							0		0
	1			14	229	4	4	3.26							0	0		j2.7	j	j2							0		0
	2			14	417	4	4	3.26	¡¡¡Ì						5*5	5		j2.7	j	j2							0		0
	1			14	228	4	4	3.26							0	0		j2.7	j	j2							0		0
	2			14	331	4	4	3.26							0	0		j2.7	j	j2							0		0
	1			13	224	4	4	3.26							5*8	6.5		j2.7	j	j2							0		0
	2			14	331	4	4	3.26							0	0		j2.7	j	j2							0		0
	1			14	227	4	4	3.26							5*5	5	1	j2.7	j	j2							0		0
	2	1	1	14	h	4	5	3.26							15*15	15		j2.7	j	j2							0		0
	2			14	417	4	4	3.26							0	0		j2.7	j	j2							0		0
	1			14	229	4	4	3.26							0	0		j2.7	j	j2							0		0
	1			13	227	4	4	3.26							0	0		j2.7	j	j2							0		0
	1			15	227	4	4	3.26							0	0		j2.7	j	j2							0		0
	2			15	331	4	4	3.26							0	0		j2.7	j	j2							0		0
	1			14	227	4	4	3.26							0	0		j2.7	j	j2							0		0
	2			14	417	4	4	3.26							0	0		j2.7	j	j2							0		0
	2			14	h	4	5	3.26							0	0		j2.7	j	j2							0		0
	2			15	h	4	5	3.26							0	0		j2.7	j	j2							0		0
	2			13	331	4	4	3.26							0	0		j2.7	j	j2							0		0
	1			14	h	4	5	3.26	¡¡¡Ì						0	0		j2.7	j	j2							0		0
	1			15	h	4	5	3.26							5*5	5		j2.7	j	j2							0		0
	2			15	h	4	5	3.26							0	0		j2.7	j	j2							0		0
	1			14	h	4	5	3.26							0	0		j2.7	j	j2							0		0
	2			15	417	4	4	3.26							0	0		j2.7	j	j2							0		0
	1			14	229	4	4	3.26							5*10	7.5		j2.7	j	j2							0		0
	1			14	228	4	4	3.26							0	0		j2.7	j	j2							0		0
	1			13	h	4	5	3.26							0	0		j2.7	j	j2							0		0
	1			15	h	4	5	3.26							0	0		j2.7	j	j2							0		0
	2			14	h	4	5	3.26							0	0		j2.7	j	j2							0		0
	1			15	224	4	4	3.26							0	0		j2.7	j	j2							0		0
	2			14	331	4	4	3.26	¡¡¡Ì						0	0		j2.7	j	j2							0		0
	2			14	h	4	5	3.26							5*5	5		j2.7	j	j2							0		0
	1			14	229	4	4	3.26							¡¡5*6	5.5		j2.7	j	j2							0		0
	2			14	h	4	5	3.26							0	0		j2.7	j	j2							0		0
	1			14	224	4	4	3.26							0	0		j2.7	j	j2							0		0
	2			14	h	4	5	3.26	¡¡¡Ì						0	0		j2.7	j	j2							0		0
	2			13	h	4	5	3.26							0	0		j2.7	j	j2							0		0
	1			13	224	4	4	3.26							0	0		j2.7	j	j2							0		0
	2			14	h	4	5	3.26							5*5	5		j2.7	j	j2							0		0
	1			14	h	4	5	3.26							5*5	5		j2.7	j	j2							0		0
	1			15	h	4	5	3.26							10*5	7.5		j2.7	j	j2							0		0
	2			14	h	4	5	3.26							0	0		j2.7	j	j2							0		0
	1			14	h	4	5	3.26							0	0		j2.7	j	j2							0		0
	2			13	324	4	4	3.26	¡Ì¡¡						0	0		j2.4	j	j2							0		0
	2			15	324	4	4	3.26	¡¡¡Ì						0	0		j2.4	j	j2							0		0
	1			13	326	4	4	3.26							0	0		j2.4	j	j2							0		0
	1			15	328	4	4	3.26							0	0		j2.4	j	j2							0		0
	1			13	328	4	4	3.26							0	0		j2.4	j	j2							0		0
	1			14	326	4	4	3.26							0	0		j2.4	j	j2							0		0
	1			15	329	4	4	3.26							0	0		j2.4	j	j2							0		0
	1			16	h	4	5	3.26							0	0		j2.4	j	j2							0		0
	2	0		14	324	4	4	3.26	¡Ì						20*15	17.5		j2.4	j	j2							0		0
	2			14	323	4	4	3.26							15*12	13.5		j2.4	j	j2							0		0
	1			14	328	4	4	3.26							0	0		j2.4	j	j2							0		0
	2			15	323	4	4	3.26							5*6	5.5		j2.4	j	j2							0		0
	1			14	326	4	4	3.26	¡Ì						0	0		j2.4	j	j2							0		0
	1			14	326	4	4	3.26	¡Ì						0	0		j2.4	j	j2							0		0
	1			14	328	4	4	3.26	¡Ì						0	0		j2.4	j	j2							0		0
	2			14	323	4	4	3.26							0	0		j2.4	j	j2							0		0
	2			14	323	4	4	3.26							0	0		j2.4	j	j2							0		0
	1			15	331	4	4	3.26							0	0		j2.4	j	j2							0		0
	1			14	h	4	5	3.26							0	0		j2.4	j	j2							0		0
	2			14	324	4	4	3.26							10*12	11		j2.4	j	j2							0		0
	2			14	323	4	4	3.26							0	0		j2.4	j	j2							0		0
	1			14	326	4	4	3.26							0	0		j2.4	j	j2							0		0
	1			14	326	4	4	3.26							0	0		j2.4	j	j2							0		0
	1			15	325	4	4	3.26							0	0		j2.4	j	j2							0		0
	1			14	h	4	5	3.26							0	0		j2.4	j	j2							0		0
	1			14	322	4	4	3.26							5*5	5		j2.4	j	j2							0		0
	1			14	329	4	4	3.26							0	0		j2.4	j	j2							0		0
	2			15	h	4	5	3.26							0	0		j2.4	j	j2							0		0
	2			14	324	4	4	3.26	¡¡¡Ì						0	0		j2.4	j	j2							0		0
	2			14	325	4	4	3.26							0	0		j2.4	j	j2							0		0
	2			13	h	4	5	3.26	¡Ì¡¡						0	0		j2.4	j	j2							0		0
	1			13	h	4	5	3.26	¡¡¡Ì		¡¡¡Ì				5*5	5		j2.4	j	j2							0		0
	1			13	h	4	5	3.26	¡¡¡Ì						0	0		j2.4	j	j2							0		0
	1			13	326	4	4	3.26							0	0		j2.4	j	j2							0		0
	1			13	328	4	4	3.26							10*8	9		j2.4	j	j2							0		0
	2			12	324	4	4	3.26							13*10	11.5		j2.4	j	j2							0		0
	1			13	328	4	4	3.26							0	0		j2.4	j	j2							0		0
	1			14	217	4	4	3.26							0	0		j2.4	j	j2							0		0
	2			14	325	4	4	3.26							0	0		j2.4	j	j2							0		0
	2			14	325	4	4	3.26							10*10	10		j2.4	j	j2							0		0
	2			15	h	4	5	3.26	¡Ì¡¡						10*10	10		j2.4	j	j2							0		0
	1			14	329	4	4	3.26							0	0		j2.4	j	j2							0		0
	1			14	330	4	4	3.26							0	0		j2.4	j	j2							0		0
	1			13	329	4	4	3.26							7*7	7		j2.4	j	j2							0		0
	1			14	h	4	5	3.26	¡¡¡Ì						0	0		j2.4	j	j2							0		0
	2	0		15	324	4	4	3.26							20*20	20		j2.4	j	j2							0		0
	1			15	329	4	4	3.26							0	0		j2.4	j	j2							0		0
	1			14	329	4	4	3.26							0	0		j2.4	j	j2							0		0
	2			13	323	4	4	3.26	¡Ì¡¡						0	0		j2.4	j	j2							0		0
	2			14	324	4	4	3.26	¡Ì¡¡						0	0		j2.4	j	j2							0		0
	1			14	h	4	5	3.26							0	0		j2.4	j	j2							0		0
	2			14	323	4	4	3.26	¡¡¡Ì						0	0		j2.4	j	j2							0		0
	1			14	328	4	4	3.26							0	0		j2.4	j	j2							0		0
	2			13	323	4	4	3.26							0	0		j2.4	j	j2							0		0
	1			14	h	4	5	3.26							0	0		j2.4	j	j2							0		0
	2			14	h	4	5	3.26	¡Ì¡¡						0	0		j2.4	j	j2							0		0
	2			15	324	4	4	3.26							15*13	14		j2.4	j	j2							0		0
	2			14	h	4	5	3.26	¡¡¡Ì						0	0		j2.4	j	j2							0		0
	2			15	h	4	5	3.26							0	0		j2.4	j	j2							0		0
	1			14	h	4	5	3.26							0	0		j2.4	j	j2							0		0
	1			14	h	4	5	3.26	¡¡¡Ì						0	0		j2.4	j	j2							0		0
	1			14	h	4	5	3.26							0	0		j2.4	j	j2							0		0
	2			14	324	4	4	3.26							0	0		j2.4	j	j2							0		0
	2			15	323	4	4	3.26						¡Ì¡¡	0	0		j2.4	j	j2							0		0
	1	0		13	326	4	4	3.26						¡Ì	20*15	17.5		j2.4	j	j2							0		0
	2			14	h	4	5	3.26						¡Ì	0	0		j2.4	j	j2							0		0
	1			14	h	4	5	3.26						¡Ì	0	0		j2.4	j	j2							0		0
	1			13	329	4	4	3.26						¡Ì	5*7	6		j2.4	j	j2							0		0
	1	0		13	329	4	4	3.26						¡Ì¡¡	15*15	15		j2.4	j	j2							0		0
	2			13	323	4	4	3.26	¡Ì¡¡						5*7	6		j2.4	j	j2							0		0
	1			13	h	4	5	3.26						¡Ì	10*8	9		j2.4	j	j2							0		0
	1			14	328	4	4	3.26						¡¡¡Ì	0	0		j2.4	j	j2							0		0
	2			14	325	4	4	3.26							0	0		j2.5	j	j2							0		0
	1			14	h	4	5	3.26							5*5	5		j2.5	j	j2							0		0
	2			14	h	4	5	3.26							0	0		j2.5	j	j2							0		0
	2			14	h	4	5	3.26							5*7	6		j2.5	j	j2							0		0
	1			15	217	4	4	3.26							0	0		j2.5	j	j2							0		0
	1			14	331	4	4	3.26							0	0		j2.5	j	j2							0		0
	1			15	201	4	4	3.26							0	0		j2.5	j	j2							0		0
	2			14	h	4	5	3.26							6*6	6		j2.5	j	j2							0		0
	1			14	h	4	5	3.26							0	0		j2.5	j	j2							0		0
	1			14	331	4	4	3.26							5*6	5.5		j2.5	j	j2							0		0
	1			14	217	4	4	3.26							0	0		j2.5	j	j2							0		0
	1			14	331	4	4	3.26	¡¡¡Ì						0	0		j2.5	j	j2							0		0
	1			14	331	4	4	3.26							0	0		j2.5	j	j2							0		0
	2			14	326	4	4	3.26							0	0		j2.5	j	j2							0		0
	2			14	330	4	4	3.26							0	0		j2.5	j	j2							0		0
	2			15	326	4	4	3.26				¡¡¡Ì			0	0		j2.5	j	j2							0		0
	2			15	h	4	5	3.26							7*7	7		j2.5	j	j2							0		0
	2			14	326	4	4	3.26							0	0		j2.5	j	j2							0		0
	2	0		15	325	4	4	3.26							15*15	15		j2.5	j	j2							0		0
	2			14	h	4	5								0	0		j2.5	j	j2							0		0
	2			14	327	4	4	3.26							0	0		j2.5	j	j2							0		0
	2			14	h	4	5	3.26							0	0		j2.5	j	j2							0		0
	1			14	h	4	5	3.26							5*8	6.5		j2.5	j	j2							0		0
	1			15	h	4	5	3.26							0	0		j2.5	j	j2							0		0
	1			15	h	4	5	3.26							0	0		j2.5	j	j2							0		0
	2			13	327	4	4	3.26							0	0		j2.5	j	j2							0		0
	1			14	321	4	4	3.26							0	0		j2.5	j	j2							0		0
	1			15	217	4	4	3.26							10*9	9.5		j2.5	j	j2							0		0
	1			13	331	4	4	3.26							0	0		j2.5	j	j2							0		0
	2			14	h	4	5	3.26	¡¡¡Ì						0	0		j2.5	j	j2							0		0
	2	1		14	327	4	4	3.26							15*15	15		j2.5	j	j2							0		0
	2			15	327	4	4	3.26							0	0		j2.5	j	j2							0		0
	1			14	330	4	4	3.26							0	0		j2.5	j	j2							0		0
	1			14	h	4	5	3.26							0	0		j2.5	j	j2							0		0
	2			15	h	4	5	3.26							0	0		j2.5	j	j2							0		0
	2			15	327	4	4	3.26							7*6	6.5		j2.5	j	j2							0		0
	1			14	330	4	4	3.26							0	0		j2.5	j	j2							0		0
	2			15	327	4	4	3.26							0	0		j2.5	j	j2							0		0
	2			14	h	4	5	3.26							0	0		j2.5	j	j2							0		0
	1			14	h	4	5	3.26							0	0		j2.5	j	j2							0		0
	2			14	326	4	4	3.26							5*7	6		j2.5	j	j2							0		0
	1			14	330	4	4	3.26							0	0		j2.5	j	j2							0		0
	1			14	217	4	4	3.26							0	0		j2.5	j	j2							0		0
	2			13	327	4	4	3.26							0	0		j2.5	j	j2							0		0
	1			14	h	4	5	3.26							0	0		j2.5	j	j2							0		0
	2	1		14	325	4	4	3.26							20*20	20		j2.5	j	j2							0		0
	2			14	326	4	4	3.26	¡¡¡Ì						6*6	6		j2.5	j	j2							0		0
	2			14	326	4	4	3.26							0	0		j2.5	j	j2							0		0
	1			14	330	4	4	3.26							0	0		j2.5	j	j2							0		0
	1			14	h	4	5	3.26							0	0		j2.5	j	j2							0		0
	2			15	326	4	4	3.26							0	0		j2.5	j	j2							0		0
	1			14	331	4	4	3.26							0	0		j2.5	j	j2							0		0
	1			14	217	4	4	3.26							0	0		j2.5	j	j2							0		0
	1			15	331	4	4	3.26							0	0		j2.5	j	j2							0		0
	2			14	h	4	5	3.26							0	0		j2.5	j	j2							0		0
	2			14	325	4	4	3.26							5*5	5		j2.5	j	j2							0		0
	2			14	325	4	4	3.26							6*8	7		j2.5	j	j2							0		0
	2			14	327	4	4	3.26							5*6	5.5		j2.5	j	j2							0		0
	1			14	321	4	4	3.26							5*7	6		j2.5	j	j2							0		0
	1			14	330	4	4	3.26							0	0		j2.5	j	j2							0		0
	1			14	217	4	4	3.26							15*12	13.5		j2.5	j	j2							0		0
	1			13	217	4	4	3.26							5*5	5		j2.5	j	j2							0		0
	2			14	326	4	4	3.26	¡¡¡Ì						0	0		j2.5	j	j2							0		0
	2			14	h	4	5	3.26							0	0		j2.5	j	j2							0		0
	2			13	h	4	5	3.26							0	0		j2.5	j	j2							0		0
	2			15	326	4	4	3.26							5*5	5		j2.5	j	j2							0		0
	2			15	327	4	4	3.26							0	0		j2.5	j	j2							0		0
	1			15	330	4	4	3.26							0	0		j2.5	j	j2							0		0
	1			14	330	4	4	3.26							0	0		j2.5	j	j2							0		0
	1			14	h	4	5	3.26							0	0		j2.5	j	j2							0		0
	2			14	326	4	4	3.26							0	0		j2.5	j	j2							0		0
	2			14	218	4	4	3.26							0	0	1	j2.1	j	j2							0		0
	2			14	317	4	4	3.26							5*5	5	1	j2.1	j	j2							0		0
	1			13	318	4	4	3.26							0	0	1	j2.1	j	j2							0		0
	1			14	319	4	4	3.26							0	0	1	j2.1	j	j2							0		0
	1			14	h	4	5	3.26							0	0	1	j2.1	j	j2							0		0
	2			16	h	4	5	3.26							10*4	7		j2.1	j	j2							0		0
	2			16	h	4	5	3.26							0	0		j2.1	j	j2							0		0
	1			17	h	4	5	3.26							0	0		j2.1	j	j2							0		0
	1			17	h	4	5	3.26							0	0		j2.1	j	j2							0		0
	2			16	318	4	4	3.26							10*4	7		j2.1	j	j2							0		0
	2			14	318	4	4	3.26							5*7	6		j2.1	j	j2							0		0
	1			14	h	4	5	3.26	¡¡¡Ì						0	0		j2.1	j	j2							0		0
	1			14	318	4	4	3.26							5*7	6		j2.1	j	j2							0		0
	2			14	317	4	4	3.26							0	0		j2.1	j	j2							0		0
	1			14	h	4	5	3.26							0	0		j2.1	j	j2							0		0
	2			14	318	4	4	3.26							0	0		j2.1	j	j2							0		0
	1			14	318	4	4	3.26							0	0		j2.1	j	j2							0		0
	1			14	317	4	4	3.26							0	0		j2.1	j	j2							0		0
	1			15	h	4	5	3.26							0	0		j2.1	j	j2							0		0
	1			14	h	4	5	3.26							0	0		j2.1	j	j2							0		0
	2			14	h	4	5	3.26							0	0		j2.1	j	j2							0		0
	2			15	317	4	4	3.26	¡¡¡Ì						0	0		j2.1	j	j2							0		0
	1			14	h	4	5	3.26							0	0		j2.1	j	j2							0		0
	2			15	317	4	4	3.26							0	0		j2.1	j	j2							0		0
	1			15	318	4	4	3.26							0	0		j2.1	j	j2							0		0
	2			14	h	4	5	3.26							0	0		j2.1	j	j2							0		0
	2	0		14	h	4	5	3.26	¡¡¡Ì						20*15	17.5		j2.1	j	j2							0		0
	1			14	317	4	4	3.26							0	0		j2.1	j	j2							0		0
	1			15	h	4	5	3.26							0	0		j2.1	j	j2							0		0
	2			14	317	4	4	3.26							0	0		j2.1	j	j2							0		0
	1			14	317	4	4	3.26							0	0		j2.1	j	j2							0		0
	1			14	318	4	4	3.26	¡¡¡Ì						0	0		j2.1	j	j2							0		0
	2			14	317	4	4	3.26							0	0		j2.1	j	j2							0		0
	1			14	h	4	5	3.26	¡Ì						0	0		j2.1	j	j2							0		0
	2			14	h	4	5	3.26	¡Ì						0	0		j2.1	j	j2							0		0
	1			15	h	4	5								0	0		j2.1	j	j2							0		0
	1			15	317	4	4								5*6	5.5		j2.1	j	j2							0		0
	1			15	317	4	4								6*7	6.5		j2.1	j	j2							0		0
	2			15	318	4	4								8*7	7.5		j2.1	j	j2							0		0
	2			15	h	4	5								7*7	7		j2.1	j	j2							0		0
	1			15	h	4	5								0	0		j2.1	j	j2							0		0
	2			15	h	4	5		¡¡¡Ì						5*5	5		j2.1	j	j2							0		0
	1			16	319	4	4		¡Ì¡¡						5*7	6		j2.1	j	j2							0		0
	1			14	318	4	4								7*8	7.5		j2.1	j	j2							0		0
	2			14	318	4	4								0	0		j2.1	j	j2							0		0
	2			15	318	4	4	3.26							0	0		j2.1	j	j2							0		0
	1			15	h	4	5	3.26							15*10	12.5		j2.1	j	j2							0		0
	2			14	h	4	5	3.26							0	0		j2.1	j	j2							0		0
	1			14	317	4	4	3.26							0	0		j2.1	j	j2							0		0
	1			14	h	4	5	3.26										j2.1	j	j2							0		0
	1			14	h	4	5	3.26							5*5	5		j2.1	j	j2							0		0
	2			14	318	4	4	3.26							5*6	5.5		j2.1	j	j2							0		0
	2			14	h	4	5	3.26							0	0		j2.1	j	j2							0		0
	2			14	317	4	4	3.26							0	0		j2.1	j	j2							0		0
	1			14	317	4	4	3.26							0	0		j2.1	j	j2							0		0
	1			15	h	4	5	3.26							0	0		j2.1	j	j2							0		0
	2	1		14	317	4	4	3.26							25*15	20		j2.1	j	j2							0		0
	1			14	318	4	4	3.26							0	0		j2.1	j	j2							0		0
	2			13	h	4	5	3.26							0	0		j2.1	j	j2							0		0
	1			13	318	4	4	3.26							0	0		j2.1	j	j2							0		0
	2			14	h	4	5	3.26	¡¡¡Ì						0	0		j2.1	j	j2							0		0
	1			15	h	4	5	3.26							0	0		j2.1	j	j2							0		0
	2			14	h	4	5	3.26							0	0		j2.1	j	j2							0		0
	1			15	319	4	4	3.26							0	0		j2.1	j	j2							0		0
	2			14	h	4	5	3.26							0	0		j2.1	j	j2							0		0
	1			15	h	4	5	3.26							0	0		j2.1	j	j2							0		0
	2			15	h	4	5	3.26							10*10	10		j2.1	j	j2							0		0
	1			14	h	4	5	3.26							0	0		j2.1	j	j2							0		0
	2			15	318	4	4	3.26							5*6	5.5		j2.1	j	j2							0		0
	2			15	318	4	4	3.26							5*7	6		j2.1	j	j2							0		0
	1			14	317	4	4	3.26							5*5	5		j2.1	j	j2							0		0
	2			15	317	4	4	3.26							0	0		j2.1	j	j2							0		0
	2			15	231	4	4	3.26							0	0		j3.10	j	j3							0		0
	2			16	231	4	4	3.26							0	0		j3.10	j	j3							0		0
	2			15	229	4	4	3.26							0	0		j3.10	j	j3							0		0
	2			15	229	4	4	3.26							0	0		j3.10	j	j3							0		0
	1			15	221	4	4	3.26							0	0		j3.10	j	j3							0		0
	1			15	225	4	4	3.26							5*7	6		j3.10	j	j3							0		0
	2			16	h	4	5	3.26							0	0		j3.10	j	j3							0		0
	2			15	h	4	5	3.26							0	0		j3.10	j	j3							0		0
	2			16	h	4	5	3.26							0	0		j3.10	j	j3							0		0
	1			16	225	4	4	3.26							0	0		j3.10	j	j3							0		0
	1			15	h	4	5	3.26							0	0		j3.10	j	j3							0		0
	1			15	223	4	4	3.26										j3.10	j	j3							0		0
	2			16	230	4	4	3.26							0	0		j3.10	j	j3							0		0
	2			15	h	4	5	3.26							0	0		j3.10	j	j3							0		0
	1			15	h	4	5	3.26							10*10	10		j3.10	j	j3							0		0
	1			15	108	4	4	3.26							0	0		j3.10	j	j3							0		0
	1			15	221	4	4	3.26							0	0		j3.10	j	j3							0		0
	2			16	230	4	4	3.26							0	0		j3.10	j	j3							0		0
	2			16	h	4	5	3.26							0	0		j3.10	j	j3							0		0
	2			15	229	4	4	3.26							0	0		j3.10	j	j3							0		0
	2			15	231	4	4	3.26							6*7	6.5		j3.10	j	j3							0		0
	2			14	231	4	4	3.26							0	0		j3.10	j	j3							0		0
	2			14	229	4	4	3.26							0	0		j3.10	j	j3							0		0
	1			15	223	4	4	3.26							0	0		j3.10	j	j3							0		0
	1			15	h	4	5	3.26							6*7	6.5		j3.10	j	j3							0		0
	2			15	230	4	4	3.26							5*9	7		j3.10	j	j3							0		0
	2			16	231	4	4	3.26							6*8	7		j3.10	j	j3							0		0
	1			14	225	4	4	3.26							7*8	7.5		j3.10	j	j3							0		0
	1			15	117	4	4	3.26							5*9	7		j3.10	j	j3							0		0
	1			16	h	4	5	3.26							0	0		j3.10	j	j3							0		0
	2			15	231	4	4	3.26							0	0		j3.10	j	j3							0		0
	1			16	h	4	5	3.26							0	0		j3.10	j	j3							0		0
	2			15	229	4	4	3.26							6*6	6		j3.10	j	j3							0		0
	1			14	221	4	4	3.26							0	0		j3.10	j	j3							0		0
	1			16	223	4	4	3.26							0	0		j3.10	j	j3							0		0
	1			16	223	4	4	3.26							0	0		j3.10	j	j3							0		0
	1			15	h	4	5	3.26							0	0		j3.10	j	j3							0		0
	1			16	225	4	4	3.26							0	0		j3.10	j	j3							0		0
	2			15	231	4	4	3.26							0	0		j3.10	j	j3							0		0
	2			15	231	4	4	3.26							0	0		j3.10	j	j3							0		0
	2			15	h	4	5	3.26							0	0		j3.10	j	j3							0		0
	1			14	223	4	4	3.26							0	0		j3.10	j	j3							0		0
	1			15	h	4	5	3.26							0	0		j3.10	j	j3							0		0
	2			15	h	4	5	3.26							0	0		j3.10	j	j3							0		0
	1			15	225	4	4	3.26							0	0		j3.10	j	j3							0		0
	1			15	225	4	4	3.26							0	0		j3.10	j	j3							0		0
	1			15	225	4	4	3.26							0	0		j3.10	j	j3							0		0
	1			15	h	4	5	3.26							8*8	8		j3.10	j	j3							0		0
	1			16	h	4	5	3.26							8*5	6.5		j3.10	j	j3							0		0
	2			15	229	4	4	3.26							7*6	6.5		j3.10	j	j3							0		0
	2			15	h	4	5	3.26							0	0		j3.10	j	j3							0		0
	1			15	h	4	5	3.26							0	0		j3.10	j	j3							0		0
	1			15	h	4	5	3.26							7*10	8.5		j3.10	j	j3							0		0
	1			15	223	4	4	3.26							6*8	7		j3.10	j	j3							0		0
	2			14	229	4	4	3.26							0	0		j3.10	j	j3							0		0
	2			15	h	4	5	3.26							11*11	11		j3.10	j	j3							0		0
	1			15	223	4	4	3.26							12*12	12		j3.10	j	j3							0		0
	2			15	h	4	5	3.26							0	0		j3.10	j	j3							0		0
	2			15	230	4	4	3.26							7*8	7.5		j3.10	j	j3							0		0
	1			16	223	4	4	3.26							6*9	7.5		j3.10	j	j3							0		0
	2			14	230	4	4	3.26							0	0		j3.10	j	j3							0		0
	2			14	h	4	5	3.26							0	0		j3.10	j	j3							0		0
	1			14	223	4	4	3.26							0	0		j3.10	j	j3							0		0
	2			15	h	4	5	3.26							0	0		j3.10	j	j3							0		0
	2			15	230	4	4	3.26							0	0		j3.10	j	j3							0		0
	1			15	h	4	5	3.26							0	0		j3.10	j	j3							0		0
	1			16	h	4	5	3.26							0	0		j3.10	j	j3							0		0
	1			16	h	4	5	3.26							0	0		j3.10	j	j3							0		0
	1			17	221	4	4	3.26							0	0		j3.10	j	j3							0		0
	1			16	h	4	5	3.26							7*7	7		j3.10	j	j3							0		0
	2			15	225	4	4	3.26							0	0		j3.8	j	j3							0		0
	1			15	h	4	5	3.26							5*9	7		j3.8	j	j3							0		0
	1			14	107	4	4	3.26							0	0		j3.8	j	j3							0		0
	2			15	224	4	4	3.26							0	0		j3.8	j	j3							0		0
	2			15	225	4	4	3.26							0	0		j3.8	j	j3							0		0
	1			14	h	4	5	3.26							0	0		j3.8	j	j3							0		0
	1			15	109	4	4	3.26							5*10	7.5		j3.8	j	j3							0		0
	1			15	h	4	5	3.26							0	0		j3.8	j	j3							0		0
	1			15	h	4	5	3.26							0	0		j3.8	j	j3							0		0
	1			14	h	4	5	3.26							0	0		j3.8	j	j3							0		0
	1			15	h	4	5	3.26							0	0		j3.8	j	j3							0		0
	2			14	224	4	4	3.26							0	0		j3.8	j	j3							0		0
	1			15	h	4	5	3.26							0	0		j3.8	j	j3							0		0
	1			15	109	4	4	3.26							6*7	6.5		j3.8	j	j3							0		0
	2			15	223	4	4	3.26							7*8	7.5		j3.8	j	j3							0		0
	1			15	h	4	5	3.26							6*7	6.5		j3.8	j	j3							0		0
	1			15	107	4	4	3.26							0	0		j3.8	j	j3							0		0
	2			15	h	4	5	3.26							6*7	6.5		j3.8	j	j3							0		0
	2			15	h	4	5	3.26							5*9	7		j3.8	j	j3							0		0
	1			15	107	4	4	3.26							¡¡6*8	7		j3.8	j	j3							0		0
	1			15	h	4	5	3.26							0	0		j3.8	j	j3							0		0
	1			15	h	4	5	3.26							7*6	6.5		j3.8	j	j3							0		0
	1			16	108	4	4	3.26							0	0		j3.8	j	j3							0		0
	2			15	226	4	4	3.26							0	0		j3.8	j	j3							0		0
	2			15	227	4	4	3.26							0	0		j3.8	j	j3							0		0
	2			15	225	4	4	3.26							0	0		j3.8	j	j3							0		0
	2			14	h	4	5	3.26							0	0		j3.8	j	j3							0		0
	2			14	h	4	5	3.26							7*8	7.5		j3.8	j	j3							0		0
	1			15	109	4	4	3.26							0	0		j3.8	j	j3							0		0
	1			14	109	4	4	3.26							0	0		j3.8	j	j3							0		0
	1			13	107	4	4	3.26							0	0		j3.8	j	j3							0		0
	2			15	h	4	5	3.26							7*6	6.5		j3.8	j	j3							0		0
	1			15	h	4	5	3.26							0	0		j3.8	j	j3							0		0
	2			15	h	4	5	3.26							0	0		j3.8	j	j3							0		0
	1			16	109	4	4	3.26							0	0		j3.8	j	j3							0		0
	2			16	h	4	5	3.26										j3.8	j	j3							0		0
	1			15	h	4	5	3.26							0	0		j3.8	j	j3							0		0
	1			15	108	4	4	3.26							0	0		j3.8	j	j3							0		0
	1			15	109	4	4	3.26							5*7	6		j3.8	j	j3							0		0
	2			15	h	4	5	3.26							0	0		j3.8	j	j3							0		0
	1			15	h	4	5	3.26							0	0		j3.8	j	j3							0		0
	2			15	204	4	3	3.26							7*6	6.5		j3.8	j	j3							0		0
	2			15	224	4	4	3.26							0	0		j3.8	j	j3							0		0
	2			15	h	4	5	3.26							6*7	6.5		j3.8	j	j3							0		0
	2			14	223	4	4	3.26							0	0		j3.8	j	j3							0		0
	1			15	h	4	5	3.26							0	0		j3.8	j	j3							0		0
	2			15	223	4	4	3.26							0	0		j3.8	j	j3							0		0
	2			15	h	4	5	3.26							0	0		j3.8	j	j3							0		0
	1			15	h	4	5	3.26							0	0		j3.8	j	j3							0		0
	2			15	h	4	5	3.26							7*8	7.5		j3.8	j	j3							0		0
	2			15	204	4	3	3.26							0	0		j3.8	j	j3							0		0
	1			15	h	4	5	3.26							7*6	6.5		j3.8	j	j3							0		0
	2			15	223	4	4	3.26							5*9	7		j3.8	j	j3							0		0
	1			15	109	4	4	3.26							0	0		j3.8	j	j3							0		0
	2			15	h	4	5	3.26							0	0		j3.8	j	j3							0		0
	2			15	h	4	5	3.26							0	0		j3.8	j	j3							0		0
	1			15	107	4	4	3.26							0	0		j3.8	j	j3							0		0
	1			15	h	4	5	3.26							0	0		j3.8	j	j3							0		0
	1			15	107	4	4	3.26							0	0		j3.8	j	j3							0		0
	1			15	h	4	5	3.26							0	0		j3.8	j	j3							0		0
	1			15	h	4	5	3.26							0	0		j3.8	j	j3							0		0
	1			15	107	4	4	3.26							0	0		j3.8	j	j3							0		0
	1			15	h	4	5	3.26							0	0		j3.8	j	j3							0		0
	1			15	107	4	4	3.26							0	0		j3.8	j	j3							0		0
	2			15	224	4	4	3.26							0	0		j3.8	j	j3							0		0
	2			13	224	4	4	3.26							0	0		j3.8	j	j3							0		0
	2			15	120	4	4	3.26							0	0		j3.2	j	j3							0		0
	1			15	h	4	5	3.26										j3.2	j	j3							0		0
	1			16	h	4	5	3.26							0	0		j3.2	j	j3							0		0
	2			14	121	4	4	3.26							6*7	6.5		j3.2	j	j3							0		0
	1			15	125	4	4	3.26							0	0		j3.2	j	j3							0		0
	2			14	h	4	5	3.26							0	0		j3.2	j	j3							0		0
	1			15	125	4	4	3.26							0	0		j3.2	j	j3							0		0
	2			15	120	4	4	3.26							0	0		j3.2	j	j3							0		0
	2			15	120	4	4	3.26	¡¡¡Ì						0	0		j3.2	j	j3							0		0
	1			15	125	4	4	3.26							0	0		j3.2	j	j3							0		0
	1			15	h	4	5	3.26							0	0		j3.2	j	j3							0		0
	1			15	h	4	5	3.26							0	0		j3.2	j	j3							0		0
	2			15	120	4	4	3.26							0	0		j3.2	j	j3							0		0
	2			15	121	4	4	3.26							0	0		j3.2	j	j3							0		0
	2			16	h	4	5	3.26							7*9	8		j3.2	j	j3							0		0
	1			16	124	4	4	3.26							8*7	7.5		j3.2	j	j3							0		0
	2			14	h	4	5	3.26							0	0		j3.2	j	j3							0		0
	2			14	h	4	5	3.26							0	0		j3.2	j	j3							0		0
	2			14	h	4	5	3.26							0	0		j3.2	j	j3							0		0
	1			14	125	4	4	3.26							0	0		j3.2	j	j3							0		0
	1			15	h	4	5	3.26							0	0		j3.2	j	j3							0		0
	1			15	128	4	4	3.26							0	0		j3.2	j	j3							0		0
	1			16	115	4	4	3.26							0	0		j3.2	j	j3							0		0
	1			15	115	4	4	3.26	¡¡¡Ì						0	0		j3.2	j	j3							0		0
	2			15	121	4	4	3.26							5*9	7		j3.2	j	j3							0		0
	2			15	121	4	4	3.26							7*9	8		j3.2	j	j3							0		0
	2			15	h	4	5	3.26							0	0		j3.2	j	j3							0		0
	1			15	125	4	4	3.26							0	0		j3.2	j	j3							0		0
	2			14	h	4	5	3.26							7*9	8		j3.2	j	j3							0		0
	2			14	h	4	5	3.26							0	0		j3.2	j	j3							0		0
	2			15	h	4	5	3.26							0	0		j3.2	j	j3							0		0
	2			15	121	4	4	3.26							0	0		j3.2	j	j3							0		0
	2			15	h	4	5						no		0	0		j3.2	j	j3							0		0
	2			15	121	4	4						no		0	0		j3.2	j	j3							0		0
	2			15	h	4	5						no		0	0		j3.2	j	j3							0		0
	2			15	h	4	5						no		0	0		j3.2	j	j3							0		0
	1			15	125	4	4						no		0	0		j3.2	j	j3							0		0
	2			16	121	4	4								0	0		j3.2	j	j3							0		0
	1			16	h	4	5								0	0		j3.2	j	j3							0		0
	1			17	h	4	5								0	0		j3.2	j	j3							0		0
	1			16	h	4	5								0	0		j3.2	j	j3							0		0
	1			16	115	4	4	3.26							7*8	7.5		j3.2	j	j3							0		0
	1			16	124	4	4	3.26							5*10	7.5		j3.2	j	j3							0		0
	1			16	h	4	5	3.26							0	0		j3.2	j	j3							0		0
	2			16	h	4	5	3.26							0	0		j3.2	j	j3							0		0
	2			16	120	4	4	3.26							0	0		j3.2	j	j3							0		0
	1			15	129	4	4	3.26							0	0		j3.2	j	j3							0		0
	1			15	h	4	5	3.26							0	0		j3.2	j	j3							0		0
	1			15	h	4	5	3.26							0	0		j3.2	j	j3							0		0
	1			17	h	4	5	3.26							0	0		j3.2	j	j3							0		0
	1			16	115	4	4	3.26							0	0		j3.2	j	j3							0		0
	1			16	125	4	4	3.26							0	0		j3.2	j	j3							0		0
	1			16	115	4	4	3.26							0	0		j3.2	j	j3							0		0
	1			16	125	4	4	3.26							0	0		j3.2	j	j3							0		0
	1			14	115	4	4	3.26	¡¡¡Ì						7*8	7.5		j3.2	j	j3							0		0
	1			15	115	4	4	3.26							7*9	8		j3.2	j	j3							0		0
	1			14	h	4	5	3.26							0	0		j3.2	j	j3							0		0
	1			15	h	4	5	3.26							0	0		j3.2	j	j3							0		0
	1			16	125	4	4	3.26							6*7	6.5		j3.2	j	j3							0		0
	1			14	h	4	5	3.26							5*6	5.5		j3.9	j	j3							0		0
	1			15	h	4	5	3.26							0	0		j3.9	j	j3							0		0
	1			15	h	4	5	3.26							6*7	6.5		j3.9	j	j3							0		0
	2			14	h	4	5	3.26							0	0		j3.9	j	j3							0		0
	2			15	h	4	5	3.26							0	0		j3.9	j	j3							0		0
	1			14	106	4	4	3.26							0	0		j3.9	j	j3							0		0
	1			14	106	4	4	3.26							6*6	6		j3.9	j	j3							0		0
	1	0		14	105	4	4	3.26							15*15	15		j3.9	j	j3							0		0
	2			14	h	4	5	3.26							0	0		j3.9	j	j3							0		0
	1			14	h	4	5	3.26							0	0		j3.9	j	j3							0		0
	1			16	h	4	5	3.26							0	0		j3.9	j	j3							0		0
	2			17	227	4	4	3.26							5*7	6		j3.9	j	j3							0		0
	1			16	106	4	4	3.26							0	0		j3.9	j	j3							0		0
	1			14	226	4	4	3.26							7*6			j3.9	j	j3							0		0
	2			15	227	4	4	3.26							0	0		j3.9	j	j3							0		0
	2			14	226	4	4	3.26							0	0		j3.9	j	j3							0		0
	1			14	h	4	5	3.26							0	0		j3.9	j	j3							0		0
	1			15	105	4	4	3.26							6*7	6.5		j3.9	j	j3							0		0
	1			16	105	4	4	3.26							5*9	7		j3.9	j	j3							0		0
	1			16	105	4	4	3.26							¡¡6*8	7		j3.9	j	j3							0		0
	1			15	h	4	5	3.26							0	0		j3.9	j	j3							0		0
	1			15	h	4	5	3.26							7*6	6.5		j3.9	j	j3							0		0
	1			16	108	4	4	3.26							0	0		j3.9	j	j3							0		0
	2			15	226	4	4	3.26							0	0		j3.9	j	j3							0		0
	2			15	227	4	4	3.26							0	0		j3.9	j	j3							0		0
	1			14	h	4	5	3.26							0	0		j3.9	j	j3							0		0
	2			15	226	4	4	3.26							7*6	6.5		j3.9	j	j3							0		0
	1			15	106	4	4	3.26							6*5	5.5		j3.9	j	j3							0		0
	2			15	h	4	5	3.26							0	0		j3.9	j	j3							0		0
	1			16	108	4	4	3.26							0	0		j3.9	j	j3							0		0
	1			15	h	4	5	3.26							0	0		j3.9	j	j3							0		0
	2			16	h	4	5	3.26							0	0		j3.9	j	j3							0		0
	1			15	h	4	5	3.26							7*6	6.5		j3.9	j	j3							0		0
	2			15	226	4	4	3.26							0	0		j3.9	j	j3							0		0
	1			15	h	4	5	3.26							5*7	6		j3.9	j	j3							0		0
	1			15	h	4	5	3.26							0	0		j3.9	j	j3							0		0
	2			14	227	4	4	3.26							0	0		j3.9	j	j3							0		0
	1			15	221	4	4	3.26							0	0		j3.9	j	j3							0		0
	2			15	h	4	5	3.26							0	0		j3.9	j	j3							0		0
	2			15	h	4	5	3.26										j3.9	j	j3							0		0
	1			15	h	4	5	3.26							0	0		j3.9	j	j3							0		0
	1			16	106	4	4	3.26							0	0		j3.9	j	j3							0		0
	2			16	226	4	4	3.26							0	0		j3.9	j	j3							0		0
	2			15	h	4	5	3.26							0	0		j3.9	j	j3							0		0
	2			15	h	4	5	3.26							0	0		j3.9	j	j3							0		0
	1			15	h	4	5	3.26							0	0		j3.9	j	j3							0		0
	1			15	h	4	5	3.26							0	0		j3.9	j	j3							0		0
	1			15	106	4	4	3.26							0	0		j3.9	j	j3							0		0
	2			16	226	4	4	3.26							0	0		j3.9	j	j3							0		0
	1			16	h	4	5	3.26							0	0		j3.9	j	j3							0		0
	2			15	h	4	5	3.26							0	0		j3.9	j	j3							0		0
	1			15	h	4	5	3.26							0	0		j3.9	j	j3							0		0
	2			16	h	4	5	3.26							0	0		j3.9	j	j3							0		0
	1			15	h	4	5	3.26							0	0		j3.9	j	j3							0		0
	1			15	105	4	4	3.26							0	0		j3.9	j	j3							0		0
	1			14	h	4	5	3.26							0	0		j3.9	j	j3							0		0
	2			15	226	4	4	3.26							0	0		j3.9	j	j3							0		0
	1			15	h	4	5	3.26							0	0		j3.9	j	j3							0		0
	2			15	227	4	4	3.26							0	0		j3.9	j	j3							0		0
	1			14	h	4	5	3.26							0	0		j3.9	j	j3							0		0
	2			14	h	4	5	3.26							0	0		j3.9	j	j3							0		0
	2			15	h	4	5	3.26							0	0		j3.9	j	j3							0		0
	1			14	h	4	5	3.26							0	0		j3.9	j	j3							0		0
	2			15	227	4	4	3.26							0	0		j3.9	j	j3							0		0
	1			15	106	4	4	3.26							0	0		j3.9	j	j3							0		0
	1			14	113	4	4	3.26						¡Ì	0	0		j3.6	j	j3							0		0
	1			15	114	4	4	3.26						¡Ì	0	0		j3.6	j	j3							0		0
	2			14	218	4	4	3.26						¡Ì	7*9	8		j3.6	j	j3							0		0
	2			17	218	4	4	3.26						¡Ì	0	0		j3.6	j	j3							0		0
	2			15	218	4	4	3.26						¡Ì	¡¡7*7	7		j3.6	j	j3							0		0
	1			15	h	4	5	3.26						¡Ì	0	0		j3.6	j	j3							0		0
	1			14	114	4	4	3.26						¡Ì	0	0		j3.6	j	j3							0		0
	1			15	114	4	4	3.26						¡Ì	0	0		j3.6	j	j3							0		0
	1			15	h	4	5	3.26						¡Ì	0	0		j3.6	j	j3							0		0
	1			15	h	4	5	3.26						¡Ì	0	0		j3.6	j	j3							0		0
	1			16	116	4	4	3.26						¡Ì	0	0		j3.6	j	j3							0		0
	2			15	h	4	5	3.26	¡Ì¡¡						0	0		j3.6	j	j3							0		0
	1			16	h	4	5	3.26						¡Ì	0	0		j3.6	j	j3							0		0
	1			15	h	4	5	3.26						¡Ì	0	0		j3.6	j	j3							0		0
	2			15	124	4	4	3.26						¡Ì	8*9	8.5		j3.6	j	j3							0		0
	2			15	h	4	5	3.26						¡Ì	0	0		j3.6	j	j3							0		0
	2			15	219	4	4	3.26						¡Ì	5*9	7		j3.6	j	j3							0		0
	1			16	h	4	5	3.26						¡Ì	0	0		j3.6	j	j3							0		0
	2			16	h	4	5	3.26						¡Ì	12*14	13		j3.6	j	j3							0		0
	1			16	116	4	4	3.26						¡Ì	5*8	6.5		j3.6	j	j3							0		0
	1			15	h	4	5	3.26						¡Ì	7*9	8		j3.6	j	j3							0		0
	1			16	h	4	5	3.26						¡Ì	0	0		j3.6	j	j3							0		0
	1			15	h	4	5	3.26	¡Ì¡¡						0	0		j3.6	j	j3							0		0
	1			17	116	4	4	3.26						¡Ì	0	0		j3.6	j	j3							0		0
	2			14	h	4	5	3.26						¡Ì	0	0		j3.6	j	j3							0		0
	1			15	113	4	4	3.26						¡Ì	0	0		j3.6	j	j3							0		0
	2			15	219	4	4	3.26						¡Ì	0	0		j3.6	j	j3							0		0
	1			15	114	4	4	3.26						¡Ì	5*9	7		j3.6	j	j3							0		0
	1			15	113	4	4	3.26						¡Ì	0	0		j3.6	j	j3							0		0
	2	1		15	218	4	4	3.26						¡Ì	15*15	15		j3.6	j	j3							0		0
	1			18	113	4	4	3.26	¡Ì						0	0		j3.6	j	j3							0		0
	2			14	124	4	4	3.26						¡Ì	6*7	6.5		j3.6	j	j3							0		0
	2			15	218	4	4	3.26						¡Ì	0	0		j3.6	j	j3							0		0
	1			16	113	4	4	3.26						¡Ì	0	0		j3.6	j	j3							0		0
	2			15	h	4	5	3.26						¡Ì	0	0		j3.6	j	j3							0		0
	2			14	218	4	4	3.26	¡¡¡Ì						0	0		j3.6	j	j3							0		0
	1			15	113	4	4	3.26						¡Ì	0	0		j3.6	j	j3							0		0
	1			15	114	4	4	3.26	¡Ì						0	0		j3.6	j	j3							0		0
	1			15	114	4	4	3.26							7*9	8		j3.6	j	j3							0		0
	1			15	116	4	4	3.26							0	0		j3.6	j	j3							0		0
	2			15	219	4	4	3.26	¡Ì¡¡						7*9	8		j3.6	j	j3							0		0
	2			15	218	4	4	3.26						¡Ì	0	0		j3.6	j	j3							0		0
	2			15	218	4	4	3.26						¡Ì	0	0		j3.6	j	j3							0		0
	2			15	219	4	4	3.26						¡Ì	0	0		j3.6	j	j3							0		0
	1			16	113	4	4	3.26						¡Ì	0	0		j3.6	j	j3							0		0
	2			15	h	4	5	3.26						¡Ì	0	0		j3.6	j	j3							0		0
	1			16	116	4	4	3.26						¡Ì	0	0		j3.6	j	j3							0		0
	1			16	h	4	5	3.26						¡Ì	0	0		j3.6	j	j3							0		0
	2			16	h	4	5	3.26						¡Ì	7*9	8		j3.6	j	j3							0		0
	2			15	219	4	4	3.26						¡Ì	0	0		j3.6	j	j3							0		0
	2			15	219	4	4	3.26						¡Ì	0	0		j3.6	j	j3							0		0
	2			16	219	4	4	3.26						¡Ì	0	0		j3.6	j	j3							0		0
	2			15	124	4	4	3.26						¡Ì	5*9	7		j3.6	j	j3							0		0
	1			16	114	4	4	3.26						¡Ì	0	0		j3.6	j	j3							0		0
	1			16	h	4	5	3.26						¡Ì	0	0		j3.6	j	j3							0		0
	1			15	116	4	4	3.26						¡Ì¡¡	10*10	10		j3.6	j	j3							0		0
	1			15	113	4	4	3.26						¡¡¡Ì	0	0		j3.6	j	j3							0		0
	2	1		15	219	4	4	3.26	¡¡¡Ì						15*17	16		j3.6	j	j3							0		0
	1			15	h	4	5	3.26						¡¡¡Ì	0	0		j3.6	j	j3							0		0
	2			15	124	4	4	3.26	¡Ì¡¡						0	0		j3.6	j	j3							0		0
	1			15	114	4	4	3.26						¡Ì	0	0		j3.6	j	j3							0		0
	2			15	221	4	4	3.26							0	0		j3.7	j	j3							0		0
	2			15	h	4	5	3.26							7*8	7.5		j3.7	j	j3							0		0
	1			16	h	4	5	3.26							0	0		j3.7	j	j3							0		0
	2			15	h	4	5	3.26							7*9	8		j3.7	j	j3							0		0
	1			15	h	4	5	3.26							0	0		j3.7	j	j3							0		0
	1			16	110	4	4	3.26							0	0		j3.7	j	j3							0		0
	1			17	110	4	4	3.26							0	0		j3.7	j	j3							0		0
	1			17	h	4	5	3.26							0	0		j3.7	j	j3							0		0
	1			16	111	4	4	3.26							5*9	7		j3.7	j	j3							0		0
	1	0		15	112	4	4	3.26							20*15	17.5		j3.7	j	j3	1900-1-0		2013/3/26	2013/5/10	3	0	1	0	1
	2			16	220	4	4	3.26							0	0		j3.7	j	j3							0		0
	1			16	112	4	4	3.26							0	0		j3.7	j	j3							0		0
	1			16	111	4	4	3.26							6*7	6.5		j3.7	j	j3							0		0
	2			15	220	4	4	3.26							0	0		j3.7	j	j3							0		0
	2			16	h	4	5	3.26							0	0		j3.7	j	j3							0		0
	2			16	222	4	4	3.26							0	0		j3.7	j	j3							0		0
	2			15	h	4	5	3.26							0	0		j3.7	j	j3							0		0
	1			16	111	4	4	3.26							0	0		j3.7	j	j3							0		0
	2			15	h	4	5	3.26							0	0		j3.7	j	j3							0		0
	2			15	221	4	4	3.26							0	0		j3.7	j	j3							0		0
	1			15	111	4	4	3.26							0	0		j3.7	j	j3							0		0
	2			15	221	4	4	3.26							7*8	7.5		j3.7	j	j3							0		0
	1			16	110	4	4	3.26							7*9	8		j3.7	j	j3							0		0
	2			15	222	4	4	3.26							0	0		j3.7	j	j3							0		0
	1			15	221	4	4	3.26							0	0		j3.7	j	j3							0		0
	2			16	221	4	4	3.26							0	0		j3.7	j	j3							0		0
	2			15	222	4	4	3.26							0	0		j3.7	j	j3							0		0
	1			15	111	4	4	3.26							5*9	7		j3.7	j	j3							0		0
	1			15	112	4	4	3.26							0	0		j3.7	j	j3							0		0
	2			15	222	4	4	3.26							0	0		j3.7	j	j3							0		0
	1			16	108	4	4	3.26							0	0		j3.7	j	j3							0		0
	2			15	h	4	5	3.26							6*7	6.5		j3.7	j	j3							0		0
	2			15	220	4	4	3.26							0	0		j3.7	j	j3							0		0
	1			15	112	4	4	3.26							0	0		j3.7	j	j3							0		0
	2			15	220	4	4	3.26							0	0		j3.7	j	j3							0		0
	2			15	222	4	4	3.26							0	0		j3.7	j	j3							0		0
	1			16	111	4	4	3.26							8*7	7.5		j3.7	j	j3							0		0
	2			15	221	4	4	3.26							0	0		j3.7	j	j3							0		0
	2			15	221	4	4	3.26							0	0		j3.7	j	j3							0		0
	2			15	222	4	4	3.26							0	0		j3.7	j	j3							0		0
	1			15	111	4	4	3.26							0	0		j3.7	j	j3							0		0
	2			15	221	4	4	3.26							7*9	8		j3.7	j	j3							0		0
	1			15	112	4	4	3.26							0	0		j3.7	j	j3							0		0
	1			15	112	4	4	3.26							0	0		j3.7	j	j3							0		0
	2			15	220	4	4	3.26							0	0		j3.7	j	j3							0		0
	1			15	h	4	5	3.26							0	0		j3.7	j	j3							0		0
	2			15	h	4	5	3.26							0	0		j3.7	j	j3							0		0
	1			15	h	4	5	3.26							0	0		j3.7	j	j3							0		0
	2			14	220	4	4	3.26							7*9	8		j3.7	j	j3							0		0
	1			15	h	4	5	3.26							0	0		j3.7	j	j3							0		0
	1			15	111	4	4	3.26							0	0		j3.7	j	j3							0		0
	1			15	h	4	5	3.26							0	0		j3.7	j	j3							0		0
	1			15	h	4	5	3.26							6*8	7		j3.7	j	j3							0		0
	2			15	h	4	5	3.26							0	0		j3.7	j	j3							0		0
	1			15	115	4	4	3.26							0	0		j3.7	j	j3							0		0
	2			15	222	4	4	3.26							0	0		j3.7	j	j3							0		0
	2			15	h	4	5	3.26							7*8	7.5		j3.7	j	j3							0		0
	1			16	h	4	5	3.26							0	0		j3.7	j	j3							0		0
	2				h	4	5	3.26										j3.7	j	j3							0		0
	1			15	h	4	5	3.26							0	0		j3.7	j	j3							0		0
	1			17	h	4	5	3.26							0	0		j3.7	j	j3							0		0
	2			16	220	4	4	3.26							0	0		j3.7	j	j3							0		0
	1			16	112	4	4	3.26							0	0		j3.7	j	j3							0		0
	1			15	h	4	5	3.26							0	0		j3.7	j	j3							0		0
	2			15	220	4	4	3.26							0	0		j3.7	j	j3							0		0
	2			15	126	4	4	3.26							0	0		j3.4	j	j3							0		0
	2			16	126	4	4	3.26							0	0		j3.4	j	j3							0		0
	2			15	126	4	4	3.26							0	0		j3.4	j	j3							0		0
	2			16	126	4	4	3.26							0	0		j3.4	j	j3							0		0
	2			15	126	4	4	3.26							¡¡10*10	10		j3.4	j	j3							0		0
	2			16	h	4	5	3.26							0	0		j3.4	j	j3							0		0
	2			15	h	4	5	3.26							0	0		j3.4	j	j3							0		0
	2			15	h	4	5	3.26							0	0		j3.4	j	j3							0		0
	2			15	h	4	5	3.26							0	0		j3.4	j	j3							0		0
	2			16	h	4	5	3.26							0	0		j3.4	j	j3							0		0
	1			16	119	4	4	3.26							0	0		j3.4	j	j3							0		0
	1			15	119	4	4	3.26							0	0		j3.4	j	j3							0		0
	1			15	119	4	4	3.26							0	0		j3.4	j	j3							0		0
	1			15	119	4	4	3.26							0	0		j3.4	j	j3							0		0
	1			15	119	4	4	3.26							0	0		j3.4	j	j3							0		0
	1			16	121	4	4	3.26							0	0		j3.4	j	j3							0		0
	1			15	121	4	4	3.26							0	0		j3.4	j	j3							0		0
	1			15	121	4	4	3.26							0	0		j3.4	j	j3							0		0
	1			15	121	4	4	3.26							0	0		j3.4	j	j3							0		0
	1			15	121	4	4	3.26							0	0		j3.4	j	j3							0		0
	1			15	119	4	4	3.26							0	0		j3.4	j	j3							0		0
	1			16	119	4	4	3.26							0	0		j3.4	j	j3							0		0
	1			15	119	4	4	3.26							10*10	10		j3.4	j	j3							0		0
	1			15	h	4	5								0	0		j3.4	j	j3							0		0
	1			16	h	4	5								0	0		j3.4	j	j3							0		0
	1			15	121	4	4	3.26							0	0		j3.4	j	j3							0		0
	1			15	121	4	4	3.26							10*12	11		j3.4	j	j3							0		0
	1			15	120	4	4	3.26							5*9	7		j3.4	j	j3							0		0
	1			15	120	4	4	3.26							7*8	7.5		j3.4	j	j3							0		0
	1			18	121	4	4	3.26							6*9	7.5		j3.4	j	j3							0		0
	2			15	129	4	4	3.26							0	0		j3.4	j	j3							0		0
	2			15	129	4	4	3.26							7*9	8		j3.4	j	j3							0		0
	2			16	117	4	4	3.26							8*7	7.5		j3.4	j	j3							0		0
	2			15	h	4	5	3.26							0	0		j3.4	j	j3							0		0
	2			15	h	4	5	3.26							7*9	8		j3.4	j	j3							0		0
	1			16	h	4	5	3.26							0	0		j3.4	j	j3							0		0
	1			17	h	4	5	3.26							0	0		j3.4	j	j3							0		0
	1			16	h	4	5	3.26							0	0		j3.4	j	j3							0		0
	1			16	h	4	5	3.26							0	0		j3.4	j	j3							0		0
	2	1		15	h	4	5	3.26	¡¡¡Ì						15*20	17.5		j3.4	j	j3							0		0
	2			16	h	4	5	3.26							0	0		j3.4	j	j3							0		0
	2			15	h	4	5	3.26							6*7	6.5		j3.4	j	j3							0		0
	2			15	h	4	5	3.26							7*7	7		j3.4	j	j3							0		0
	2			16	h	4	5	3.26							7*8	7.5		j3.4	j	j3							0		0
	2			15	h	4	5	3.26							0	0		j3.4	j	j3							0		0
	1			16	125	4	4	3.26							0	0		j3.4	j	j3							0		0
	2			15	125	4	4	3.26							0	0		j3.4	j	j3							0		0
	1			15	119	4	4	3.26							0	0		j3.4	j	j3							0		0
	2			15	119	4	4	3.26							0	0		j3.4	j	j3							0		0
	1			13	125	4	4	3.26							0	0		j3.4	j	j3							0		0
	1			16	h	4	5	3.26							0	0		j3.4	j	j3							0		0
	1			16	h	4	5	3.26							7*9	8		j3.4	j	j3							0		0
	1			15	h	4	5	3.26							5*10	7.5		j3.4	j	j3							0		0
	1			15	h	4	5	3.26							7*9	8		j3.4	j	j3							0		0
	1			16	h	4	5	3.26							0	0		j3.4	j	j3							0		0
	2			15	126	4	4	3.26							0	0		j3.4	j	j3							0		0
	2			15	225	4	4	3.26							0	0		j3.4	j	j3							0		0
	2			15	h	4	5	3.26							0	0		j3.4	j	j3							0		0
	2	1		16	h	4	5	3.26							15*15	15		j3.4	j	j3							0		0
	2			15	h	4	5	3.26							0	0		j3.4	j	j3							0		0
	1	0		17	h	4	5	3.26							20*15	17.5		j3.4	j	j3							0		0
	1			16	h	4	5	3.26										j3.4	j	j3							0		0
	1			15	118	4	4	3.26							0	0		j3.5	j	j3							0		0
	2			15	h	4	5	3.26							0	0		j3.5	j	j3							0		0
	1			15	h	4	5	3.26							0	0		j3.5	j	j3							0		0
	1			16	h	4	5	3.26							0	0		j3.5	j	j3							0		0
	2			16	127	4	4	3.26							0	0		j3.5	j	j3							0		0
	2			15	129	4	4	3.26							0	0		j3.5	j	j3							0		0
	2			15	217	4	4	3.26							0	0		j3.5	j	j3							0		0
	1			16	h	4	5	3.26							0	0		j3.5	j	j3							0		0
	1			16	h	4	5	3.26							0	0		j3.5	j	j3							0		0
	1			17	h	4	5	3.26							0	0		j3.5	j	j3							0		0
	2			15	129	4	4	3.26							7*8	7.5		j3.5	j	j3							0		0
	1			15	h	4	5	3.26							0	0		j3.5	j	j3							0		0
	1			15	118	4	4	3.26							0	0		j3.5	j	j3							0		0
	1			15	117	4	4	3.26							8*9	8.5		j3.5	j	j3							0		0
	2			16	129	4	4	3.26							0	0		j3.5	j	j3							0		0
	2			15	h	4	5	3.26							0	0		j3.5	j	j3							0		0
	1			16	h	4	5	3.26							0	0		j3.5	j	j3							0		0
	2			17	h	4	5	3.26							0	0		j3.5	j	j3							0		0
	2			15	h	4	5	3.26							0	0		j3.5	j	j3							0		0
	2			15	h	4	5	3.26							0	0		j3.5	j	j3							0		0
	1			15	h	4	5	3.26							7*7	7		j3.5	j	j3							0		0
	2			15	227	4	4	3.26							7*8	7.5		j3.5	j	j3							0		0
	1			15	117	4	4	3.26							8*9	8.5		j3.5	j	j3							0		0
	2			16	227	4	4	3.26							0	0		j3.5	j	j3							0		0
	2			15	217	4	4	3.26							8*7	7.5		j3.5	j	j3							0		0
	1			16	117	4	4	3.26							7*9	8		j3.5	j	j3							0		0
	2			15	127	4	4	3.26							0	0		j3.5	j	j3							0		0
	1			16	h	4	5	3.26							¡¡9*8	8.5		j3.5	j	j3							0		0
	2			15	129	4	4	3.26							0	0		j3.5	j	j3							0		0
	2			15	129	4	4	3.26							0	0		j3.5	j	j3							0		0
	1			15	117	4	4	3.26							10*5	7.5		j3.5	j	j3							0		0
	2			15	h	4	5	3.26							0	0		j3.5	j	j3							0		0
	2			15	h	4	5	3.26							0	0		j3.5	j	j3							0		0
	2			16	h	4	5	3.26							7*9	8		j3.5	j	j3							0		0
	2			15	127	4	4	3.26							0	0		j3.5	j	j3							0		0
	1			17	118	4	4	3.26							0	0		j3.5	j	j3							0		0
	1			15	118	4	4	3.26							0	0		j3.5	j	j3							0		0
	1			15	h	4	5	3.26	¡¡¡Ì						0	0		j3.5	j	j3							0		0
	2			16	217	4	4	3.26							0	0		j3.5	j	j3							0		0
	1			15	118	4	4	3.26							0	0		j3.5	j	j3							0		0
	2			15	217	4	4	3.26							0	0		j3.5	j	j3							0		0
	2			16	217	4	4	3.26							0	0		j3.5	j	j3							0		0
	1			15	118	4	4	3.26							0	0		j3.5	j	j3							0		0
	1			15	h	4	5	3.26							0	0		j3.5	j	j3							0		0
	2			15	h	4	5	3.26							0	0		j3.5	j	j3							0		0
	1			15	h	4	5	3.26							0	0		j3.5	j	j3							0		0
	2			14	220	4	4	3.26							7*9	8		j3.5	j	j3							0		0
	1			15	h	4	5	3.26							0	0		j3.5	j	j3							0		0
	1			15	117	4	4	3.26							0	0		j3.5	j	j3							0		0
	2			15	129	4	4	3.26							0	0		j3.5	j	j3							0		0
	1			15	117	4	4	3.26							0	0		j3.5	j	j3							0		0
	1			15	117	4	4	3.26							0	0		j3.5	j	j3							0		0
	1			15	h	4	5	3.26							0	0		j3.5	j	j3							0		0
	1			15	116	4	4	3.26							5*10	7.5		j3.5	j	j3							0		0
	2			15	h	4	5	3.26							0	0		j3.5	j	j3							0		0
	2			15	h	4	5	3.26							0	0		j3.5	j	j3							0		0
	1			16	118	4	4	3.26							0	0		j3.5	j	j3							0		0
	2			15	h	4	5	3.26							0	0		j3.5	j	j3							0		0
	1			17	h	4	5	3.26							0	0		j3.5	j	j3							0		0
	2			16	220	4	4	3.26							0	0		j3.5	j	j3							0		0
	1			16	112	4	4	3.26							0	0		j3.5	j	j3							0		0
	1			15	h	4	5	3.26							0	0		j3.5	j	j3							0		0
	2			15	220	4	4	3.26							0	0		j3.5	j	j3							0		0
	2			15	119	4	4	3.26							0	0		j3.1	j	j3							0		0
	1			15	126	4	4	3.26							0	0		j3.1	j	j3							0		0
	2			17	118	4	4	3.26							5*10	7.5		j3.1	j	j3							0		0
	2			15	118	4	4	3.26							0	0		j3.1	j	j3							0		0
	1			16	h	4	5	3.26										j3.1	j	j3							0		0
	2			15	h	4	5	3.26							0	0		j3.1	j	j3							0		0
	2			15	h	4	5	3.26							0	0		j3.1	j	j3							0		0
	2			15	h	4	5	3.26							0	0		j3.1	j	j3							0		0
	1			16	128	4	4	3.26							0	0		j3.1	j	j3							0		0
	1			15	128	4	4	3.26							0	0		j3.1	j	j3							0		0
	2			16	118	4	4	3.26							0	0		j3.1	j	j3							0		0
	2			15	117	4	4	3.26							5*9	7		j3.1	j	j3							0		0
	1			15	128	4	4	3.26							0	0		j3.1	j	j3							0		0
	1			15	126	4	4	3.26							0	0		j3.1	j	j3							0		0
	2			15	h	4	5	3.26							10*5	7.5		j3.1	j	j3							0		0
	1			15	128	4	4	3.26							0	0		j3.1	j	j3							0		0
	1			16	128	4	4	3.26							5*9	7		j3.1	j	j3							0		0
	1			16	h	4	5	3.26							0	0		j3.1	j	j3							0		0
	2			14	118	4	4	3.26							0	0		j3.1	j	j3							0		0
	1			15	h	4	5	3.26							0	0		j3.1	j	j3							0		0
	2			15	h	4	5	3.26							0	0		j3.1	j	j3							0		0
	1			14	h	4	5	3.26							7*8	7.5		j3.1	j	j3							0		0
	1			16	h	4	5	3.26							0	0		j3.1	j	j3							0		0
	1			14	129	4	4	3.26							0	0		j3.1	j	j3							0		0
	2			14	119	4	4	3.26							0	0		j3.1	j	j3							0		0
	1			16	h	4	5	3.26							7*9	8		j3.1	j	j3							0		0
	2			15	h	4	5	3.26							8*7	7.5		j3.1	j	j3							0		0
	2			15	117	4	4	3.26							0	0		j3.1	j	j3							0		0
	1			15	129	4	4	3.26							0	0		j3.1	j	j3							0		0
	1			17	h	4	5	3.26							7*8	7.5		j3.1	j	j3							0		0
	2			15	119	4	4	3.26							0	0		j3.1	j	j3							0		0
	1			17	129	4	4	3.26							0	0		j3.1	j	j3							0		0
	1			17	126	4	4	3.26							0	0		j3.1	j	j3							0		0
	2			16	118	4	4	3.26							0	0		j3.1	j	j3							0		0
	1			16	129	4	4	3.26							0	0		j3.1	j	j3							0		0
	2			16	125	4	4	3.26							0	0		j3.1	j	j3							0		0
	1			15	125	4	4	3.26							0	0		j3.1	j	j3							0		0
	2			15	119	4	4	3.26							0	0		j3.1	j	j3							0		0
	2			15	119	4	4	3.26							0	0		j3.1	j	j3							0		0
	1			16	126	4	4	3.26							0	0		j3.1	j	j3							0		0
	1			14	126	4	4	3.26							0	0		j3.1	j	j3							0		0
	1			15	29	4	4	3.26							10*4	7		j3.1	j	j3							0		0
	2			15	117	4	4	3.26							0	0		j3.1	j	j3							0		0
	2			16	117	4	4	3.26							0	0		j3.1	j	j3							0		0
	1			17	h	4	5	3.26							0	0		j3.1	j	j3							0		0
	1			17	128	4	4	3.26							0	0		j3.1	j	j3							0		0
	2			16	h	4	5	3.26							0	0		j3.1	j	j3							0		0
	2			15	117	4	4	3.26							10*7	8.5		j3.1	j	j3							0		0
	1			15	128	4	4	3.26							0	0		j3.1	j	j3							0		0
	1			15	126	4	4	3.26							0	0		j3.1	j	j3							0		0
	1			15	h	4	5	3.26							0	0		j3.1	j	j3							0		0
	2			16	h	4	5	3.26							0	0		j3.1	j	j3							0		0
	1			17	126	4	4	3.26							0	0		j3.1	j	j3							0		0
	2			15	h	4	5	3.26							0	0		j3.1	j	j3							0		0
	1			15	129	4	4	3.26							0	0		j3.1	j	j3							0		0
	1			15	h	4	5	3.26							0	0		j3.1	j	j3							0		0
	2			15	117	4	4	3.26							0	0		j3.1	j	j3							0		0
	1			14	h	4	5	3.26							0	0		j3.1	j	j3							0		0
	1			15	h	4	5	3.26							0	0		j3.1	j	j3							0		0
	2			15	h	4	5	3.26							0	0		j3.1	j	j3							0		0
	2	0		14	118	4	4	3.26							15*15	15		j3.1	j	j3							0		0
	2			15	117	4	4	3.26							0	0		j3.1	j	j3							0		0
	2			15	117	4	4	3.26							0	0		j3.1	j	j3							0		0
	2			14	118	4	4	3.26							0	0		j3.1	j	j3							0		0
	1			14	129	4	4	3.26							0	0		j3.1	j	j3							0		0
	2			13	427	4	4	3.26							5*5	5		j1.8	j	j1							0		0
	1			15	h	4	5	3.26							0	0		j1.8	j	j1							0		0
	2			13	429	4	4	3.26							0	0		j1.8	j	j1							0		0
	2			13	427	4	4	3.26	¡¡¡Ì						0	0		j1.8	j	j1							0		0
	1			13	h	4	5	3.26							5*5	5		j1.8	j	j1							0		0
	2			14	h	4	5	3.26	¡Ì¡¡						0	0		j1.8	j	j1							0		0
	1			14	h	4	5	3.26							5*5	5		j1.8	j	j1							0		0
	1			14	h	4	5	3.26	¡Ì¡¡						0	0		j1.8	j	j1							0		0
	1			14	h	4	5	3.26							0	0		j1.8	j	j1							0		0
	1			14	h	4	5	3.26							0	0		j1.8	j	j1							0		0
	2			13	h	4	5	3.26	¡Ì¡¡						0	0		j1.8	j	j1							0		0
	2			13	427	4	4	3.26	¡Ì			¡¡¡Ì			5*3	4		j1.8	j	j1							0		0
	1			14	h	4	5	3.26	¡Ì						0	0		j1.8	j	j1							0		0
	1			13	429	4	4	3.26	¡Ì						5*5	5		j1.8	j	j1							0		0
	1			13	429	4	4	3.26	¡Ì						4*5	4.5		j1.8	j	j1							0		0
	1			13	429	4	4	3.26	¡Ì						0	0		j1.8	j	j1							0		0
	1			13	h	4	5	3.26	¡Ì						0	0		j1.8	j	j1							0		0
	1			13	430	4	4	3.26	¡Ì						0	0		j1.8	j	j1							0		0
	1			13	430	4	4	3.26	¡Ì						5*7	6		j1.8	j	j1							0		0
	1			13	h	4	5	3.26							0	0		j1.8	j	j1							0		0
	2			13	429	4	4	3.26							10*10	10		j1.8	j	j1							0		0
	2			13	h	4	5	3.26							10*12	11		j1.8	j	j1							0		0
	1			14	h	4	5	3.26							0	0		j1.8	j	j1							0		0
	2			13	429	4	4	3.26							0	0		j1.8	j	j1							0		0
	2			13	431	4	4	3.26							0	0		j1.8	j	j1							0		0
	2			13	h	4	5	3.26							9*6	7.5		j1.8	j	j1							0		0
	1			13	429	4	4	3.26							0	0		j1.8	j	j1							0		0
	2			13	h	4	5	3.26	¡Ì¡¡						0	0		j1.8	j	j1							0		0
	1			13	h	4	5	3.26							0	0		j1.8	j	j1							0		0
	1			14	h	4	5	3.26	¡Ì¡¡						0	0		j1.8	j	j1							0		0
	2			13	527	4	4	3.26	¡Ì¡¡						4*4	4		j1.8	j	j1							0		0
	2			13	h	4	5	3.26	¡¡¡Ì						0	0		j1.8	j	j1							0		0
	1			14	h	4	5	3.26							10*13	11.5		j1.8	j	j1							0		0
	2			13	427	4	4	3.26	¡¡¡Ì						0	0		j1.8	j	j1							0		0
	2			13	h	4	5	3.26							0	0		j1.8	j	j1							0		0
	2			13	429	4	4	3.26							0	0		j1.8	j	j1							0		0
	2			12	429	4	4	3.26							0	0		j1.8	j	j1							0		0
	2			13	429	4	4	3.26										j1.8	j	j1							0		0
	1			13	h	4	5	3.26							6*8			j1.8	j	j1							0		0
	1			14	h	4	5	3.26							0	0		j1.8	j	j1							0		0
	2			13	h	4	5	3.26	¡¡¡Ì						10*10	10		j1.8	j	j1							0		0
	1			13	h	4	5	3.26							9*10	9.5		j1.8	j	j1							0		0
	2			12	427	4	4	3.26	¡Ì¡¡						10*10	10		j1.8	j	j1							0		0
	1			14	430	4	4	3.26							0	0		j1.8	j	j1							0		0
	1			14	430	4	4	3.26	¡Ì¡¡						0	0		j1.8	j	j1							0		0
	1			12	429	4	4	3.26	¡¡¡Ì						0	0		j1.8	j	j1							0		0
	2			13	431	4	4	3.26							0	0		j1.8	j	j1							0		0
	2			12	h	4	5	3.26							0	0		j1.8	j	j1							0		0
	2			13	h	4	5	3.26							0	0		j1.8	j	j1							0		0
	2			13	h	4	5	3.26							0	0		j1.8	j	j1							0		0
	2			14	h	4	5	3.26	¡Ì¡¡						0	0		j1.8	j	j1							0		0
	1			13	h	4	5	3.26	¡¡¡Ì¡¡						0	0		j1.8	j	j1							0		0
	1			13	430	4	4	3.26							0	0		j1.8	j	j1							0		0
	2			13	h	4	5	3.26	¡¡¡Ì¡¡						0	0		j1.8	j	j1							0		0
	2			15	h	4	5	3.26							0	0		j1.8	j	j1							0		0
	2			13	h	4	5	3.26	¡¡¡Ì						0	0		j1.8	j	j1							0		0
	2			13	429	4	4	3.26							0	0		j1.8	j	j1							0		0
	2			13	429	4	4	3.26							0	0		j1.8	j	j1							0		0
	1			13	h	4	5	3.26							0	0		j1.8	j	j1							0		0
	1			13	h	4	5	3.26	¡¡¡Ì					cold	0	0		j1.8	j	j1							0		0
	1			13	429	4	4	3.26							5*5	5		j1.8	j	j1							0		0
	1			13	h	4	5	3.26	¡Ì¡¡				¡¡¡Ì		0	0		j1.8	j	j1							0		0
	1			13	h	4	5	3.26	¡Ì¡¡						3*5	4		j1.8	j	j1							0		0
	2			13	427	4	4	3.26							3*5	4		j1.8	j	j1							0		0
	1			12	429	4	4	3.26	¡¡¡Ì									j1.8	j	j1							0		0
	1			13	h	4	5	3.26										j1.8	j	j1							0		0
	1			14	531	4	4	3.26							10*8	9		j1.8	j	j1							0		0
	1			13	h	4	5	3.26							5*2	3.5		j1.8	j	j1							0		0
	1			13	530	4	4	3.26							0	0		j1.8	j	j1							0		0
	2			13	431	4	4	3.26	¡¡¡Ì						3*4	3.5		j1.8	j	j1							0		0
	2			14	h	4	5	3.26							0	0		j1.8	j	j1							0		0
	1			14	430	4	4	3.26							0	0		j1.8	j	j1							0		0
	2			13	429	4	4	3.26	¡¡¡Ì						0	0		j1.8	j	j1							0		0
	1			14	429	4	4	3.26	¡¡¡Ì				¡¡¡Ì		9*10	9.5		j1.8	j	j1							0		0
	2			13	526	4	4	3.26							0	0		j1.6	j	j1							0		0
	2			13	525	4	4	3.26							0	0		j1.6	j	j1							0		0
	2			13	525	4	4	3.26							0	0		j1.6	j	j1							0		0
	1			12	529	4	4	3.26							0	0		j1.6	j	j1							0		0
	1			14	528	4	4	3.26							¡¡5*6	5.5		j1.6	j	j1							0		0
	2			13	h	4	5	3.26							0	0		j1.6	j	j1							0		0
	2			13	525	4	4	3.26							0	0		j1.6	j	j1							0		0
	2			13	526	4	4	3.26							0	0		j1.6	j	j1							0		0
	2			13	h	4	5	3.26							0	0		j1.6	j	j1							0		0
	1			13	h	4	5	3.26							0	0		j1.6	j	j1							0		0
	2			12	525	4	4	3.26							0	0		j1.6	j	j1							0		0
	2			12	525	4	4	3.26							0	0		j1.6	j	j1							0		0
	1			15	424	4	4	3.26							0	0		j1.6	j	j1							0		0
	1			13	h	4	5	3.26							0	0		j1.6	j	j1							0		0
	1			13	424	4	4	3.26							0	0		j1.6	j	j1							0		0
	1			13	h	4	5	3.26							0	0		j1.6	j	j1							0		0
	1			13	h	4	5	3.26							0	0		j1.6	j	j1							0		0
	2			12	h	4	5	3.26							0	0		j1.6	j	j1							0		0
	1			13	h	4	5	3.26							0	0		j1.6	j	j1							0		0
	1			13	h	4	5	3.26							0	0		j1.6	j	j1							0		0
	1			13	h	4	5	3.26							0	0		j1.6	j	j1							0		0
	2			13	525	4	4	3.26							0	0		j1.6	j	j1							0		0
	1			13	h	4	5	3.26							0	0		j1.6	j	j1							0		0
	2			13	h	4	5	3.26							0	0		j1.6	j	j1							0		0
	2			13	430	4	4	3.26							0	0		j1.6	j	j1							0		0
	2			13	525	4	4	3.26							0	0		j1.6	j	j1							0		0
	1			13	528	4	4	3.26							0	0		j1.6	j	j1							0		0
	2			14	h	4	5	3.26							15*10	12.5		j1.6	j	j1							0		0
	1			13	528	4	4	3.26							15*14	14.5		j1.6	j	j1							0		0
	2			13	h	4	5	3.26							0	0		j1.6	j	j1							0		0
	2			13	h	4	5	3.26							12*12	12		j1.6	j	j1							0		0
	1			13	529	4	4	3.26							5*8	6.5		j1.6	j	j1							0		0
	2			13	525	4	4	3.26							7*7	7		j1.6	j	j1							0		0
	2			13	h	4	5	3.26										j1.6	j	j1							0		0
	1			12	528	4	4	3.26							0	0		j1.6	j	j1							0		0
	2			13	526	4	4	3.26							10*12	11		j1.6	j	j1							0		0
	2			13	526	4	4	3.26							5*5	5		j1.6	j	j1							0		0
	2			14	h	4	5	3.26							0	0		j1.6	j	j1							0		0
	1			13	h	4	5	3.26							0	0		j1.6	j	j1							0		0
	1			13	528	4	4	3.26	¡¡¡Ì						0	0		j1.6	j	j1							0		0
	2			13	h	4	5	3.26							0	0		j1.6	j	j1							0		0
	2			14	526	4	4	3.26							0	0		j1.6	j	j1							0		0
	2	1		14	526	4	4	3.26							20*15	17.5		j1.6	j	j1							0		0
	1			13	424	4	4	3.26							5*7	6		j1.6	j	j1							0		0
	1			13	h	4	5	3.26							0	0		j1.6	j	j1							0		0
	2			13	h	4	5	3.26							0	0		j1.6	j	j1							0		0
	2			13	430	4	4	3.26							0	0		j1.6	j	j1							0		0
	1			13	528	4	4	3.26							0	0		j1.6	j	j1							0		0
	1			12	529	4	4	3.26							0	0		j1.6	j	j1							0		0
	1			13	529	4	4	3.26							0	0		j1.6	j	j1							0		0
	2			12	h	4	5	3.26							0	0		j1.6	j	j1							0		0
	2			13	h	4	5	3.26										j1.6	j	j1							0		0
	1			13	h	4	5	3.26							0	0		j1.6	j	j1							0		0
	1			12	h	4	5	3.26							15*20	12.5		j1.6	j	j1							0		0
	1			13	529	4	4	3.26							0	0		j1.6	j	j1							0		0
	2			13	524	4	4	3.26							0	0		j1.6	j	j1							0		0
	2			13	525	4	4	3.26							0	0		j1.6	j	j1							0		0
	1			12	529	4	4	3.26							0	0		j1.6	j	j1							0		0
	1			13	h	4	5	3.26							5*5	5		j1.6	j	j1							0		0
	1			13	424	4	4	3.26							0	0		j1.6	j	j1							0		0
	2			13	526	4	4	3.26							0	0		j1.6	j	j1							0		0
	1			14	424	4	4	3.26							0	0		j1.6	j	j1							0		0
	1			13	424	4	4	3.26							0	0		j1.6	j	j1							0		0
	1			13	528	4	4	3.26							0	0		j1.6	j	j1							0		0
	1			13	h	4	5	3.26							0	0		j1.6	j	j1							0		0
	2			13	526	4	4	3.26							0	0		j1.6	j	j1							0		0
	2			13	526	4	4	3.26							0	0		j1.6	j	j1							0		0
	2			12	525	4	4	3.26							0	0		j1.6	j	j1							0		0
	2			13	h	4	5	3.26							0	0		j1.6	j	j1							0		0
	1			13	529	4	4	3.26							0	0		j1.6	j	j1							0		0
	1			14	h	4	5	3.26							0	0		j1.6	j	j1							0		0
	2			12	527	4	4	3.26							7*7	7		j1.7	j	j1							0		0
	2			13	h	4	5	3.26							4*5	4.5		j1.7	j	j1							0		0
	2			13	527	4	4	3.26							6*4	5		j1.7	j	j1							0		0
	1			13	h	4	5	3.26							0	0		j1.7	j	j1							0		0
	1			13	h	4	5	3.26							4*3	3.5		j1.7	j	j1							0		0
	1			12	530	4	4	3.26							5*6	5.5		j1.7	j	j1							0		0
	1			13	530	4	4	3.26							9*10	9.5		j1.7	j	j1							0		0
	2			12	h	4	5	3.26							3*3	3		j1.7	j	j1							0		0
	1			13	530	4	4	3.26							3*2	2.5		j1.7	j	j1							0		0
	2			12	h	4	5	3.26							0	0		j1.7	j	j1							0		0
	2			13	529	4	4	3.26							3*4	3.5		j1.7	j	j1							0		0
	2			13	529	4	4	3.26							5*5	5		j1.7	j	j1							0		0
	2	1		13	h	4	5	3.26							15*15	15		j1.7	j	j1							0		0
	1			13	h	4	5	3.26							3*4	3.5		j1.7	j	j1							0		0
	2			13	h	4	5	3.26							7*5	6		j1.7	j	j1							0		0
	2			14	527	4	4	3.26							0	0		j1.7	j	j1							0		0
	2			14	527	4	4	3.26							0	0		j1.7	j	j1							0		0
	2	1		12	h	4	5	3.26							20*20	20		j1.7	j	j1							0		0
	2			13	431	4	4	3.26							0	0		j1.7	j	j1							0		0
	1			13	531	4	4	3.26							0	0		j1.7	j	j1							0		0
	2			14	527	4	4	3.26							8*8	8		j1.7	j	j1							0		0
	2			13	431	4	4	3.26							0	0		j1.7	j	j1							0		0
	2			13	h	4	5	3.26							11*9	10		j1.7	j	j1							0		0
	2			13	527	4	4	3.26							6*6	6		j1.7	j	j1							0		0
	1			13	h	4	5	3.26							5*7	6		j1.7	j	j1							0		0
	1			13	531	4	4	3.26							0	0		j1.7	j	j1							0		0
	2			13	h	4	5	3.26							15*10	12.5		j1.7	j	j1							0		0
	2			14	h	4	5	3.26							2*2	2		j1.7	j	j1							0		0
	1			13	531	4	4	3.26							5*5	5		j1.7	j	j1							0		0
	1			13	h	4	5	3.26							5*5	5		j1.7	j	j1							0		0
	2			13	529	4	4	3.26							10*13	11.5		j1.7	j	j1							0		0
	2			13	529	4	4	3.26							0	0		j1.7	j	j1							0		0
	2			13	h	4	5	3.26							10*10	10		j1.7	j	j1							0		0
	1			14	530	4	4	3.26							10*10	10		j1.7	j	j1							0		0
	1			13	h	4	5	3.26							5*5	5		j1.7	j	j1							0		0
	1			12	530	4	4	3.26							4*4	4		j1.7	j	j1							0		0
	1			13	h	4	5	3.26							0	0		j1.7	j	j1							0		0
	1			14	h	4	5	3.26							0	0		j1.7	j	j1							0		0
	2			13	h	4	5	3.26							4*4	4		j1.7	j	j1							0		0
	2			14	529	4	4	3.26	¡¡¡Ì						7*7	7		j1.7	j	j1							0		0
	2			13	h	4	5	3.26							10*10	10		j1.7	j	j1							0		0
	2			13	527	4	4	3.26							3*6	4.5		j1.7	j	j1							0		0
	2			13	431	4	4	3.26							3*3	3		j1.7	j	j1							0		0
	2			13	h	4	5	3.26							3*3	3		j1.7	j	j1							0		0
	2			14	h	4	5	3.26							8*4	6		j1.7	j	j1							0		0
	1			13	h	4	5	3.26							0	0		j1.7	j	j1							0		0
	1			13	531	4	4	3.26							0	0		j1.7	j	j1							0		0
	1			13	531	4	4	3.26							5*5	5		j1.7	j	j1							0		0
	2			13	431	4	4	3.26							2*2	2		j1.7	j	j1							0		0
	2			14	h	4	5	3.26							10*10	10		j1.7	j	j1							0		0
	2			13	529	4	4	3.26							2*5	3.5		j1.7	j	j1							0		0
	2			14	529	4	4	3.26							2*5	3.5		j1.7	j	j1							0		0
	2	1		13	529	4	4	3.26							20*15	17.5		j1.7	j	j1							0		0
	2			12	431	4	4	3.26							2*4	3		j1.7	j	j1							0		0
	1			14	h	4	5	3.26							2*4	3		j1.7	j	j1							0		0
	1			13	530	4	4	3.26							6*5	5.5		j1.7	j	j1							0		0
	1			12	531	4	4	3.26							6*5	5.5		j1.7	j	j1							0		0
	1			13	h	4	5	3.26							5*3			j1.7	j	j1							0		0
	1			13	h	4	5	3.26							0	0		j1.7	j	j1							0		0
	2			13	431	4	4	3.26							3*2	2		j1.7	j	j1							0		0
	2			14	527	4	4	3.26							11*15	13		j1.7	j	j1							0		0
	2			12	529	4	4	3.26							0	0		j1.7	j	j1							0		0
	1			13	424	4	4	3.26							3*5	4		j1.7	j	j1							0		0
	1			13	h	4	5	3.26							5*7	6		j1.7	j	j1							0		0
	2			13	h	4	5	3.26							10*10	10		j1.7	j	j1							0		0
	1			14	530	4	4	3.26							5*5	5		j1.7	j	j1							0		0
	1			14	531	4	4	3.26							10*8	9		j1.7	j	j1							0		0
	1			13	h	4	5	3.26							5*2	3.5		j1.7	j	j1							0		0
	1			13	530	4	4	3.26							0	0		j1.7	j	j1							0		0
	2			14	529	4	4	3.26		¡Ì	¡Ì	¡Ì						j1.7	j	j1							0		0
	2			13	531	4	4	3.26							0	0		j1.3	j	j1							0		0
	2			13	h	4	5	3.26							0	0		j1.3	j	j1							0		0
	1			14	h	4	5	3.26							9*5	7		j1.3	j	j1							0		0
	2			12	530	4	4	3.26							0	0		j1.3	j	j1							0		0
	1			13	h	4	5	3.26							0	0		j1.3	j	j1							0		0
	2			13	h	4	5	3.26							0	0		j1.3	j	j1							0		0
	1			13	521	4	4	3.26							0	0		j1.3	j	j1							0		0
	2			13	h	4	5	3.26							0	0		j1.3	j	j1							0		0
	1			13	h	4	5	3.26							2*3	2.5		j1.3	j	j1							0		0
	2			13	h	4	5	3.26							0	0		j1.3	j	j1							0		0
	2			13	531	4	4	3.26							0	0		j1.3	j	j1							0		0
	2			13	h	4	5	3.26							0	0		j1.3	j	j1							0		0
	2			12	531	4	4	3.26							5*5	5		j1.3	j	j1							0		0
	1			13	h	4	5	3.26							0	0		j1.3	j	j1							0		0
	1			13	h	4	5	3.26							12*12	12		j1.3	j	j1							0		0
	1			13	522	4	4	3.26							8*6	7		j1.3	j	j1							0		0
	1			13	426	4	4	3.26							0	0		j1.3	j	j1							0		0
	1			13	426	4	4	3.26							0	0		j1.3	j	j1							0		0
	2			13	h	4	5	3.26							0	0		j1.3	j	j1							0		0
	2			13	h	4	5	3.26							0	0		j1.3	j	j1							0		0
	1			13	521	4	4	3.26							0	0		j1.3	j	j1							0		0
	2			13	h	4	5	3.26							0	0		j1.3	j	j1							0		0
	2			13	531	4	4	3.26							0	0		j1.3	j	j1							0		0
	1			13	522	4	4	3.26							0	0		j1.3	j	j1							0		0
	1			13	h	4	5	3.26							8*6	7		j1.3	j	j1							0		0
	2			13	530	4	4	3.26							0	0		j1.3	j	j1							0		0
	2			13	h	4	5	3.26							11*9	10		j1.3	j	j1							0		0
	1			13	h	4	5	3.26							0	0		j1.3	j	j1							0		0
	1			13	h	4	5	3.26							0	0		j1.3	j	j1							0		0
	2			13	h	4	5	3.26							0	0		j1.3	j	j1							0		0
	1			14	522	4	4	3.26							0	0		j1.3	j	j1							0		0
	2			12	530	4	4	3.26							2*3	2.5		j1.3	j	j1							0		0
	1			13	522	4	4	3.26							0	0		j1.3	j	j1							0		0
	2			13	531	4	4	3.26							10*10	10		j1.3	j	j1							0		0
	2			13	h	4	5	3.26							2*3	2.5		j1.3	j	j1							0		0
	2			14	530	4	4	3.26							0	0		j1.3	j	j1							0		0
	1			14	521	4	4	3.26							0	0		j1.3	j	j1							0		0
	2			14	h	4	5	3.26							0	0		j1.3	j	j1							0		0
	1			13	h	4	5	3.26							10*10	10		j1.3	j	j1							0		0
	1			13	h	4	5	3.26							0	0		j1.3	j	j1							0		0
	2			13	h	4	5	3.26							0	0		j1.3	j	j1							0		0
	1			12	426	4	4	3.26							0	0		j1.3	j	j1							0		0
	1			10	426	4	4	3.26							0	0		j1.3	j	j1							0		0
	2			10	h	4	5	3.26							0	0		j1.3	j	j1							0		0
	1			12	426	4	4	3.26							0	0		j1.3	j	j1							0		0
	1			14	h	4	5	3.26							6*6	6		j1.3	j	j1							0		0
	2			13	530	4	4	3.26							0	0		j1.3	j	j1							0		0
	1			14	h	4	5	3.26							0	0		j1.3	j	j1							0		0
	2			14	h	4	5	3.26							5*10	7.5		j1.3	j	j1							0		0
	1			14	h	4	5	3.26							4*4	4		j1.3	j	j1							0		0
	2			13	530	4	4	3.26							1.6*10	6		j1.3	j	j1							0		0
	2			13	530	4	4	3.26							0	0		j1.3	j	j1							0		0
	1			13	522	4	4	3.26							0	0		j1.3	j	j1							0		0
	2			13	h	4	5	3.26							0	0		j1.3	j	j1							0		0
	1			13	h	4	5	3.26							7*6	6.5		j1.3	j	j1							0		0
	1			13	521	4	4	3.26							0	0		j1.3	j	j1							0		0
	1			12	521	4	4	3.26							0	0		j1.3	j	j1							0		0
	2			12	531	4	4	3.26							0	0		j1.3	j	j1							0		0
	1			13	h	4	5	3.26							0	0		j1.3	j	j1							0		0
	2			14	531	4	4	3.26							6*6	6		j1.3	j	j1							0		0
	1			13	521	4	4	3.26							0	0		j1.3	j	j1							0		0
	2			13	530	4	4	3.26							7*12	9.5		j1.3	j	j1							0		0
	1			13	426	4	4	3.26							7*6	6.5		j1.3	j	j1							0		0
	1			13	522	4	4	3.26							3*5	4		j1.3	j	j1							0		0
	2			14	530	4	4	3.26							0	0		j1.3	j	j1							0		0
	1			14	521	4	4	3.26							10*8	9		j1.3	j	j1							0		0
	1			13	522	4	4	3.26							10*10	10		j1.3	j	j1							0		0
	1			13	521	4	4	3.26							0	0		j1.3	j	j1							0		0
	2			12	531	4	4	3.26							0	0		j1.3	j	j1							0		0
	2			14	530	4	4	3.26							7*6	6.5		j1.3	j	j1							0		0
	2			13	h	4	5	3.26							0	0		j1.3	j	j1							0		0
	1			13	426	4	4	3.26							0	0		j1.3	j	j1							0		0
	1			13	522	4	4	3.26							0	0		j1.3	j	j1							0		0
	2			13	531	4	4	3.26							0	0		j1.3	j	j1							0		0
	2			13	h	4	5	3.26							0	0		j1.3	j	j1							0		0
	1			12	426	4	4	3.26							0	0		j1.3	j	j1							0		0
	1			13	h	4	5	3.26							0	0		j1.3	j	j1							0		0
	2			13	h	4	5	3.26										j1.3	j	j1							0		0
	2			13	522	4	4	3.26						¡Ì	5*6	5.5		j1.4	j	j1							0		0
	2			13	522	4	4	3.26						¡Ì	10*14	12		j1.4	j	j1							0		0
	2			13	521	4	4	3.26						¡Ì	10*9	9.5		j1.4	j	j1							0		0
	1			13	523	4	4	3.26						¡Ì	5*5	5		j1.4	j	j1							0		0
	1			14	523	4	4	3.26						¡Ì	9*11	10		j1.4	j	j1							0		0
	2			12	431	4	4	3.26						¡Ì	0	0		j1.4	j	j1							0		0
	2			13	h	4	5	3.26						¡Ì	0.5*3	1.8		j1.4	j	j1							0		0
	1			13	h	4	5	3.26						¡Ì	0	0		j1.4	j	j1							0		0
	2			12	h	4	5	3.26						¡Ì	1.5*2	1.8		j1.4	j	j1							0		0
	1			13	524	4	4	3.26						¡Ì	1.2*1.3	1.2		j1.4	j	j1							0		0
	2			13	h	4	5	3.26						¡Ì	5*5	5		j1.4	j	j1							0		0
	2			13	521	4	4	3.26						¡Ì	5*5	5		j1.4	j	j1							0		0
	1			14	h	4	5	3.26						¡Ì	10*5	7.5		j1.4	j	j1							0		0
	2			13	h	4	5	3.26						¡Ì	3*3	3		j1.4	j	j1							0		0
	1			13	h	4	5	3.26						¡Ì	0	0		j1.4	j	j1							0		0
	2			14	522	4	4	3.26						¡Ì	0	0		j1.4	j	j1							0		0
	1			13	524	4	4	3.26						¡Ì	0	0		j1.4	j	j1							0		0
	1			13	h	4	5	3.26						¡Ì	10*10	10		j1.4	j	j1							0		0
	2			13	430	4	4	3.26						¡Ì	0	0		j1.4	j	j1							0		0
	2			14	h	4	5	3.26						¡Ì	0	0		j1.4	j	j1							0		0
	1			13	425	4	4	3.26						¡Ì	10*10	10		j1.4	j	j1							0		0
	2			12	521	4	4	3.26						¡Ì	3*5	4		j1.4	j	j1							0		0
	2			12	522	4	4	3.26	¡Ì¡¡						3*5	4		j1.4	j	j1							0		0
	2			12	522	4	4	3.26						¡Ì	4*5	4.5		j1.4	j	j1							0		0
	2			13	h	4	5	3.26						¡Ì	9*9	9		j1.4	j	j1							0		0
	2			14	522	4	4	3.26						¡Ì	3*3	3		j1.4	j	j1							0		0
	2			14	h	4	5	3.26						¡Ì	5*3	4		j1.4	j	j1							0		0
	2			13	h	4	5	3.26						¡Ì	0	0		j1.4	j	j1							0		0
	1			14	h	4	5	3.26						¡Ì	3*3	3		j1.4	j	j1							0		0
	1			14	524	4	4	3.26						¡Ì	0	0		j1.4	j	j1							0		0
	2			14	522	4	4	3.26						¡Ì	0	0		j1.4	j	j1							0		0
	2			14	430	4	4	3.26						¡Ì	10*10	10		j1.4	j	j1							0		0
	2			13	521	4	4	3.26						¡Ì	0	0		j1.4	j	j1							0		0
	1			13	h	4	5	3.26						¡Ì	10*10	10		j1.4	j	j1							0		0
	1			13	h	4	5	3.26						¡Ì	10*10	10		j1.4	j	j1							0		0
	2			13	522	4	4	3.26						¡Ì	3*3	3		j1.4	j	j1							0		0
	2			12	430	4	4	3.26						¡Ì	3*3	3		j1.4	j	j1							0		0
	1			12	h	4	5	3.26						¡Ì	7*5	6		j1.4	j	j1							0		0
	1			13	h	4	5	3.26							0	0		j1.4	j	j1							0		0
	2			12	h	4	5	3.26							2*3	2.5		j1.4	j	j1							0		0
	1			14	523	4	4	3.26						¡¡¡Ì	0	0		j1.4	j	j1							0		0
	1			13	523	4	4	3.26						¡Ì	0	0		j1.4	j	j1							0		0
	2			13	521	4	4	3.26						¡Ì	0	0		j1.4	j	j1							0		0
	1			13	523	4	4	3.26						¡Ì	0	0		j1.4	j	j1							0		0
	2			13	522	4	4	3.26						¡Ì	0	0		j1.4	j	j1							0		0
	1			13	524	4	4	3.26						¡Ì	10*15	12.5		j1.4	j	j1							0		0
	2			13	521	4	4	3.26						¡Ì	5*6	5.5		j1.4	j	j1							0		0
	2			13	521	4	4	3.26						¡Ì	5*6	5.5		j1.4	j	j1							0		0
	2			13	h	4	5	3.26						¡Ì	3*3	3		j1.4	j	j1							0		0
	2			13	521	4	4	3.26						¡Ì	1*2	1.5		j1.4	j	j1							0		0
	1			13	h	4	5	3.26						¡Ì	0	0		j1.4	j	j1							0		0
	1			13	h	4	5	3.26						¡Ì	0	0		j1.4	j	j1							0		0
	2			12	h	4	5	3.26						¡Ì	5*5	5		j1.4	j	j1							0		0
	2			12	h	4	5	3.26						¡Ì	5*5	5		j1.4	j	j1							0		0
	2			13	h	4	5	3.26						¡Ì	¡¡5*5	5		j1.4	j	j1							0		0
	2			13	521	4	4	3.26						¡¡¡Ì	10*10	10		j1.4	j	j1							0		0
	2			13	h	4	5	3.26						¡Ì¡¡	10*10	10		j1.4	j	j1							0		0
	1			13	524	4	4	3.26						¡¡¡Ì	5*3	4		j1.4	j	j1							0		0
	2			14	h	4	5	3.26						¡Ì¡¡	0	0		j1.4	j	j1							0		0
	2			13	521	4	4	3.26						¡Ì	¡¡10*10	10		j1.4	j	j1							0		0
	1			13	524	4	4	3.26						¡¡¡Ì	15*10	12.5		j1.4	j	j1							0		0
	1			14	524	4	4	3.26						¡¡¡Ì	3*5	4		j1.4	j	j1							0		0
	1			14	425	4	4	3.26						¡¡¡Ì	0	0		j1.4	j	j1							0		0
	2			12	522	4	4	3.26						¡Ì¡¡	0	0		j1.4	j	j1							0		0
	2			13	h	4	5	3.26						¡Ì	0	0		j1.4	j	j1							0		0
	1			13	523	4	4	3.26						¡¡¡Ì	5*6	5.5		j1.4	j	j1							0		0
	1			13	h	4	5	3.26						¡¡¡Ì	0	0		j1.4	j	j1							0		0
	1			13	h	4	5	3.26						¡¡¡Ì	6*7	6.5		j1.4	j	j1							0		0
	1			13	523	4	4	3.26						¡¡¡Ì	4*4	4		j1.4	j	j1							0		0
	1			13	h	4	5	3.26						¡Ì	10*5	7.5		j1.4	j	j1							0		0
	1			13	h	4	5	3.26							0	0		j1.5	j	j1							0		0
	2			13	h	4	5	3.26							5*7	6		j1.5	j	j1							0		0
	2			13	h	4	5	3.26							0	0		j1.5	j	j1							0		0
	2			14	h	4	5	3.26							0	0		j1.5	j	j1							0		0
	2			13	h	4	5	3.26							0	0		j1.5	j	j1							0		0
	2			13	524	4	4	3.26							0	0		j1.5	j	j1							0		0
	1			13	h	4	5	3.26							0	0		j1.5	j	j1							0		0
	1			13	425	4	4	3.26							0	0		j1.5	j	j1							0		0
	2			13	h	4	5	3.26							0	0		j1.5	j	j1							0		0
	1			13	525	4	4	3.26							0	0		j1.5	j	j1							0		0
	2			14	h	4	5	3.26							0	0		j1.5	j	j1							0		0
	2			13	524	4	4	3.26							0	0		j1.5	j	j1							0		0
	2			13	h	4	5	3.26							0	0		j1.5	j	j1							0		0
	1			13	525	4	4	3.26							8*9	8.5		j1.5	j	j1							0		0
	1			13	525	4	4	3.26							0	0		j1.5	j	j1							0		0
	2			13	h	4	5	3.26							0	0		j1.5	j	j1							0		0
	2			12	h	4	5	3.26							0	0		j1.5	j	j1							0		0
	2			13	h	4	5	3.26							0	0		j1.5	j	j1							0		0
	2			13	h	4	5	3.26							0	0		j1.5	j	j1							0		0
	2			13	524	4	4	3.26							0	0		j1.5	j	j1							0		0
	2			13	523	4	4	3.26							0	0		j1.5	j	j1							0		0
	2			13	523	4	4	3.26							0	0		j1.5	j	j1							0		0
	2			13	523	4	4	3.26							0	0		j1.5	j	j1							0		0
	2			13	524	4	4	3.26							0	0		j1.5	j	j1							0		0
	1			13	h	4	5	3.26							0	0		j1.5	j	j1							0		0
	2			13	227	4	4	3.26							0	0		j1.5	j	j1							0		0
	1			13	217	4	4	3.26							0	0		j1.5	j	j1							0		0
	1			14	117	4	4	3.26							0	0		j1.5	j	j1							0		0
	1			14	127	4	4	3.26							0	0		j1.5	j	j1							0		0
	1			14	h	4	5	3.26							0	0		j1.5	j	j1							0		0
	1			13	525	4	4	3.26							6*6	6		j1.5	j	j1							0		0
	1			13	525	4	4	3.26							5*6	5.5		j1.5	j	j1							0		0
	1			13	525	4	4	3.26							6*7	6.5		j1.5	j	j1							0		0
	1			13	h	4	5	3.26							7*9	8		j1.5	j	j1							0		0
	1			13	425	4	4	3.26							0	0		j1.5	j	j1							0		0
	2			12	523	4	4	3.26							0	0		j1.5	j	j1							0		0
	2			13	h	4	5	3.26							0	0		j1.5	j	j1							0		0
	2			14	523	4	4	3.26							0	0		j1.5	j	j1							0		0
	1			13	h	4	5	3.26							0	0		j1.5	j	j1							0		0
	1			13	526	4	4	3.26	¡¡¡Ì						0	0		j1.5	j	j1							0		0
	1			13	h	4	5	3.26							0	0		j1.5	j	j1							0		0
	1			13	h	4	5	3.26							0	0		j1.5	j	j1							0		0
	2			12	523	4	4	3.26							0	0		j1.5	j	j1							0		0
	1	0		12	h	4	5	3.26							15*15	15		j1.5	j	j1							0		0
	2			12	524	4	4	3.26							0	0		j1.5	j	j1							0		0
	2			14	h	4	5	3.26							0	0		j1.5	j	j1							0		0
	1			13	526	4	4	3.26							0	0		j1.5	j	j1							0		0
	2			12	523	4	4	3.26							0	0		j1.5	j	j1							0		0
	2			13	523	4	4	3.26							0	0		j1.5	j	j1							0		0
	2			13	h	4	5	3.26							0	0		j1.5	j	j1							0		0
	1			13	³õ525	4	4	3.26							0	0		j1.5	j	j1							0		0
	1			13	h	4	5	3.26							0	0		j1.5	j	j1							0		0
	1			13	h	4	5	3.26							0	0		j1.5	j	j1							0		0
	1			13	h	4	5	3.26							0	0		j1.5	j	j1							0		0
	1			13	526	4	4	3.26							0	0		j1.5	j	j1							0		0
	2			13	524	4	4	3.26							0	0		j1.5	j	j1							0		0
	1			14	526	4	4	3.26							0	0		j1.5	j	j1							0		0
	1			14	526	4	4	3.26							0	0		j1.5	j	j1							0		0
	2			13	524	4	4	3.26							0	0		j1.5	j	j1							0		0
	2			13	h	4	5	3.26							0	0		j1.5	j	j1							0		0
	1			13	526	4	4	3.26							0	0		j1.5	j	j1							0		0
	2			12	h	4	5	3.26							0	0		j1.5	j	j1							0		0
	2			13	h	4	5	3.26							0	0		j1.5	j	j1							0		0
	2			13	h	4	5	3.26							0	0		j1.5	j	j1							0		0
	2			13	524	4	4	3.26							0	0		j1.5	j	j1							0		0
	2			14	523	4	4	3.26							0	0		j1.5	j	j1							0		0
	2			12	h	4	5	3.26							0	0		j1.5	j	j1							0		0
	2			13	h	4	5	3.26							0	0		j1.5	j	j1							0		0
	2			13	524	4	4	3.26							0	0		j1.5	j	j1							0		0
	1			13	h	4	5	3.26							0	0		j1.5	j	j1							0		0
	2			13	h	4	5	3.26										j1.5	j	j1							0		0
	1			14	517	3	4	3.26							5*6	5.5		j1.1	j	j1							0		0
	1			15	h	3	5	3.26							0	0		j1.1	j	j1							0		0
	1			13	h	3	5	3.26							0	0		j1.1	j	j1							0		0
	1			13	517	3	4	3.26							0	0		j1.1	j	j1							0		0
	2			13	h	3	5	3.26							0	0		j1.1	j	j1							0		0
	2			13	517	3	4	3.26							0	0		j1.1	j	j1							0		0
	2			13	h	3	5	3.26							0	0		j1.1	j	j1							0		0
	1			13	h	3	5	3.26							0	0		j1.1	j	j1							0		0
	1			13	h	3	5	3.26							0	0		j1.1	j	j1							0		0
	2			13	518	3	4	3.26							0	0		j1.1	j	j1							0		0
	1			13	517	3	4	3.26							0	0		j1.1	j	j1							0		0
	2			13	h	3	5	3.26							0	0		j1.1	j	j1							0		0
	2			12	h	3	5	3.26							0	0		j1.1	j	j1							0		0
	1			12	h	3	5	3.26							0	0		j1.1	j	j1							0		0
	2			13	h	3	5	3.26							0	0		j1.1	j	j1							0		0
	1			13	h	3	5	3.26	¡Ì						0	0		j1.1	j	j1							0		0
	1			14	518	3	4	3.26	¡Ì						0	0		j1.1	j	j1							0		0
	2			14	h	3	5	3.26	¡Ì						0	0		j1.1	j	j1							0		0
	1			13	518	3	4	3.26	¡Ì						5*7	6		j1.1	j	j1							0		0
	1			13	h	3	5	3.26							0	0		j1.1	j	j1							0		0
	2			13	h	3	5	3.26							0	0		j1.1	j	j1							0		0
	1			13	h	3	5	3.26							0	0		j1.1	j	j1							0		0
	1			12	h	3	5	3.26							0	0		j1.1	j	j1							0		0
	2			13	h	3	5	3.26							0	0		j1.1	j	j1							0		0
	2			13	518	3	4	3.26							0	0		j1.1	j	j1							0		0
	2			12	518	3	4	3.26							0	0		j1.1	j	j1							0		0
	2			11	518	3	4	3.26							0	0		j1.1	j	j1							0		0
	1			13	h	3	5	3.26							0	0		j1.1	j	j1							0		0
	1			13	517	3	4	3.26							0	0		j1.1	j	j1							0		0
	1			13	h	3	5	3.26							0	0		j1.1	j	j1							0		0
	2			13	h	3	5	3.26	¡Ì¡¡						0	0		j1.1	j	j1							0		0
	1			13	h	3	5	3.26	¡¡¡Ì						0	0		j1.1	j	j1							0		0
	1			13	h	3	5	3.26							0	0		j1.1	j	j1							0		0
	1			13	518	3	4	3.26	¡¡¡Ì						0	0		j1.1	j	j1							0		0
	1			13	h	3	5	3.26							0	0		j1.1	j	j1							0		0
	2			13	h	3	5	3.26							0	0		j1.1	j	j1							0		0
	2			13	h	3	5	3.26							0	0		j1.1	j	j1							0		0
	1			12	h	3	5	3.26							0	0		j1.1	j	j1							0		0
	1			13	h	3	5	3.26							0	0		j1.1	j	j1							0		0
	1			13	h	3	5	3.26							0	0		j1.1	j	j1							0		0
	2			13	h	3	5	3.26							7*6	6.5		j1.1	j	j1							0		0
	2			13	517	3	4	3.26							5*7	6		j1.1	j	j1							0		0
	1			14	517	3	4	3.26							5*6	5.5		j1.1	j	j1							0		0
	1			14	h	3	5	3.26							0	0		j1.1	j	j1							0		0
	1			13	h	3	5	3.26							0	0		j1.1	j	j1							0		0
	1			12	h	3	5	3.26							0	0		j1.1	j	j1							0		0
	1			13	h	3	5	3.26							0	0		j1.1	j	j1							0		0
	1			13	h	3	5	3.26							0	0		j1.1	j	j1							0		0
	1			12	h	3	5	3.26							0	0		j1.1	j	j1							0		0
	2			14	518	3	4	3.26							0	0		j1.1	j	j1							0		0
	2			14	517	3	4	3.26							0	0		j1.1	j	j1							0		0
	2			13	h	3	5	3.26	¡¡¡¡						0	0		j1.1	j	j1							0		0
	1			13	517	3	4	3.26							0	0		j1.1	j	j1							0		0
	1			13	h	3	5	3.26							0	0		j1.1	j	j1							0		0
	1			15	518	3	4	3.26										j1.1	j	j1							0		0
	2			13	517	3	4	3.26							0	0		j1.1	j	j1							0		0
	1			13	518	3	4	3.26							0	0		j1.1	j	j1							0		0
	1			13	h	3	5	3.26							0	0		j1.1	j	j1							0		0
	2			13	h	3	5	3.26							0	0		j1.1	j	j1							0		0
	2			13	h	3	5	3.26							0	0		j1.1	j	j1							0		0
	1			12	517	3	4	3.26							5*7	6		j1.1	j	j1							0		0
	2			12	517	3	4	3.26	¡Ì¡¡				¡¡¡Ì		0	0		j1.1	j	j1							0		0
	2			12	517	3	4	3.26	¡Ì¡¡						0	0		j1.1	j	j1							0		0
	2			12	h	3	5	3.26							0	0		j1.1	j	j1							0		0
	2			12	517	3	4	3.26	¡¡¡Ì						0	0		j1.1	j	j1							0		0
	2			13	518	3	4	3.26							0	0		j1.1	j	j1							0		0
	2			13	h	3	5	3.26							0	0		j1.1	j	j1							0		0
	1			13	h	3	5	3.26							5*2	3.5		j1.1	j	j1							0		0
	1	1		13	518	3	4	3.26							15*15	15		j1.1	j	j1							0		0
	1			13	h	3	5	3.26							0	0		j1.1	j	j1							0		0
	2			13	h	3	5	3.26							5*5	5		j1.1	j	j1							0		0
	2			13	577	3	4	3.26							0	0		j1.1	j	j1							0		0
	1			14	h	3	5	3.26							5*7	6		j1.1	j	j1							0		0
	1			13	h	3	5	3.26							0	0		j1.1	j	j1							0		0
	1			12	518	3	4	3.26							0	0		j1.1	j	j1							0		0
	2	1		17	415	1	1	3.12							¡¡15*15	15	1	h2.3	h	h2							0		0
	2			18	415	1	1	3.12							¡¡13*14	13.5	1	h2.3	h	h2	1900-1-0		2013/3/25	2013/3/25	3	0	1	0	1
20.5	2			18	415	1	1	3.12							0	0	1	h2.3	h	h2							0		0
	2			18	415	1	1	3.12							0	0	1	h2.3	h	h2	2013/10/29	13-Oct	2013/11/1	2013/11/4	3	0	1	1	2
	2	0		18	413	1	1	3.12							¡¡15*15	15	1	h2.3	h	h2	2013/10/26	13-Oct	2013/11/1	2013/11/4	3	0	1	1	2
	2	1		17	413	1	1	3.12							¡¡17*15	16	1	h2.3	h	h2							0		0
37.5	2			18	413	1	1	3.12							0	0	1	h2.3	h	h2							0		0
	2			17	413	1	1	3.12							0	0	1	h2.3	h	h2							0		0
22.5	2			18	413	1	1	3.12							0	0		h2.3	h	h2							0		0
	1	1		18	307	1	4	3.12							¡¡20*15	17.5	1	h2.3	h	h2							0		0
20	1			18	307	1	4	3.12							5*5	5	1	h2.3	h	h2							0		0
	1			18	307	1	4	3.12							¡¡		1	h2.3	h	h2							0		0
	1			16	307	1	4	3.12							0	0	1	h2.3	h	h2							0		0
	1			18	307	1	4	3.12							14*14	14		h2.3	h	h2	1900-1-0		2013/3/15	2013/3/25	3	0	1	0	1
	1	0		18	311	1	4	3.12							10*10	15	1	h2.3	h	h2							0		0
	1			17	311	1	4	3.12							0	0	1	h2.3	h	h2							0		0
	1			17	311	1	4	3.12							13*14	13.5	1	h2.3	h	h2	1900-1-0		203-2-25	2013/3/25	3	0	1	0	1
	1			18	311	1	4	3.12							12*14	13	1	h2.3	h	h2	1900-1-0		2013/3/15	2013/3/25	3	0	1	0	1
	1			17	311	1	4	3.12							9*10	9.5	1	h2.3	h	h2	2013/11/3	13-Nov	2013/11/8	2013/11/11	3	0	1	1	2
	2	1		17	414	1	1	3.12							20*15	17.5	1	h2.3	h	h2							0		0
16	2			18	414	1	1	3.12							0	0	1	h2.3	h	h2							0		0
	2			18	414	1	1	3.12							13*14	13.5	1	h2.3	h	h2	1900-1-0		2013/3/15	2013/3/25	3	0	1	0	1
	2			17	414	1	1	3.12							0	0	1	h2.3	h	h2							0		0
	2			18	414	1	1	3.12							0	0	1	h2.3	h	h2							0		0
	2			18	415	1	1	3.12							12*13	12.5	1	h2.3	h	h2	1900-1-0		2013/3/15	2013/3/25	3	0	1	0	1
	2			18	415	1	1	3.12									1	h2.3	h	h2	2012/4/5	12-Apr	2012/4/9	2013/4/16	3+4	0	1	1	1
21	2			17	415	1	1	3.12							6*8	7	1	h2.3	h	h2							0		0
	2			17	415	1	1	3.12							14*14	14	1	h2.3	h	h2	1900-1-0		2013/3/15	2013/3/25	3	0	1	0	1
	2			18	415	1	1	3.12							12*12	12	1	h2.3	h	h2	2013/3/22	13-Mar	2013/3/22	2013/4/1	4	0	1	1	1
	2			19	416	1	1	3.12							13*13	13	1	h2.3	h	h2	1900-1-0		2013/3/15	2013/3/25	3	0	1	0	1
	2	0		17	416	1	1	3.12							15*15	15	1	h2.3	h	h2	1900-1-0		2012/4/9	2013/4/19	4	0	1	0	1
21	2			17	416	1	1	3.12							6*8	7	1	h2.3	h	h2							0		0
15	2			19	416	1	1	3.12							0	0	1	h2.3	h	h2							0		0
	2			17	416	1	1	3.12							7*8	7.5	1	h2.3	h	h2							0		0
	2	1		18	416	1	1	3.12							20*15	17.5	1	h2.3	h	h2							0		0
23	2			19	416	1	1	3.12							9*10	9.5	1	h2.3	h	h2							0		0
	2	0		17	416	1	1	3.12							15*15	15	1	h2.3	h	h2							0		0
16	2			18	416	1	1	3.12							0	0	1	h2.3	h	h2							0		0
	2			17	416	1	1	3.12									1	h2.3	h	h2	2013/3/14	13-Mar	2013/3/19	2013/3/18	3	1	1	1	1
	1			17	h	1	5	3.12							5*5	5	1	h2.3	h	h2	2013/6/8	13-Jun	2013/6/19	2013/6/19	3	0	1	1	1
	1			17	h	1	5	3.12	¡Ì¡¡						5*6	5.5	1	h2.3	h	h2							0		0
	2			17	h	1	5	3.12							12*11	11.5	1	h2.3	h	h2	1900-1-0		2013/3/15	2013/3/25	3	0	1	0	1
16.5	1			17	h	1	5	3.12							5*6	5.5	1	h2.3	h	h2							0		0
16	2			17	h	1	5	3.12							0	0	1	h2.3	h	h2	2013/10/29	13-Oct	2013/11/1	2013/11/4	3	0	1	1	2
	2			17	h	1	5	3.12							13*14	13.5	1	h2.3	h	h2	2013/3/15	13-Mar	2013/3/25	2013/3/22	3	0	1	1	1
	2	1		17	h	1	5	3.12							17*15	16	1	h2.3	h	h2							0		0
	2			17	h	1	5	3.12							12*14	13	1	h2.3	h	h2	2013/4/20	13-Apr	2013/5/2	2013/5/6	3	0	1	1	1
	2	1		17	h	1	5	3.12							15*15	15	1	h2.3	h	h2							0		0
	2	1		18	h	1	5	3.12							15*15	15	1	h2.3	h	h2							0		0
18.5	2			17	h	1	5	3.12							8*9	8.5	1	h2.3	h	h2	2013/10/5	13-Oct	2013/10/21	2013/10/23	3	0	1	1	2
	2	1		17	h	1	5	3.12							15*15	15	1	h2.3	h	h2	2013/11/2	13-Nov	2013/11/5	2013/11/8	3	0	1	1	2
19	2			17	h	1	5	3.12							5*6	5.5	1	h2.3	h	h2							0		0
	2			17	h	1	5	3.12							0	0	1	h2.3	h	h2							0		0
	2			17	h	1	5	3.12							8*8	8	1	h2.3	h	h2							0		0
	1			17	h	1	5	3.12							5*6	5.5	1	h2.3	h	h2							0		0
	2			16	h	1	5	3.12							13*14	13.5	1	h2.3	h	h2	2013/2/17	13-Feb	2013/3/21	2013/3/25	3	0	1	1	1
19	2			17	h	1	5	3.12							8*8	8	1	h2.3	h	h2	2013/11/15	13-Nov	2013/11/18	2013/11/19	3	0	1	1	2
	2			17	h	1	5	3.12							5*6	5.5	1	h2.3	h	h2							0		0
	1			17	h	1	5	3.12							0	0	1	h2.3	h	h2							0		0
	2			18	2	1	3	3.12							6*6	6	1	h2.3	h	h2							0		0
	2			18	h	1	5	3.12							4*5	5	1	h2.3	h	h2							0		0
	2			17	h	1	5	3.12							5*5	5	1	h2.3	h	h2							0		0
	2			17	312	1	3	3.12							0	0	1	h2.3	h	h2							0		0
	2			17	312	1	3	3.12							6*7	6.5	1	h2.3	h	h2	2013/10/28	13-Oct	2013/11/5	2013/11/7	3	0	1	1	2
	2			18	109	1	3	3.12							8*9	8.5	1	h2.3	h	h2							0		0
	1			15	307	1	4	3.12							6*6	6	1	h2.3	h	h2							0		0
	1			17	307	1	4	3.12							0	0	1	h2.3	h	h2							0		0
	1			17	307	1	4	3.12							7*8	7.5	1	h2.3	h	h2							0		0
	2	1		18	413	1	1	3.12							16*15	15.5	1	h2.3	h	h2							0		0
	2			17	413	1	1	3.12									1	h2.3	h	h2	2013/4/22	13-Apr	2013/4/24	2013/4/26	4	0	1	1	1
18.5	2			18	414	1	1	3.12							6*8	7	1	h2.3	h	h2							0		0
	2			18	414	1	1	3.12							13*13	13	1	h2.3	h	h2	2013/3/15	13-Mar	2013/3/15	2013/3/25	3	0	1	1	1
15.5	2			18	414	1	1	3.12							8*9	8.5	1	h2.3	h	h2							0		0
	2			16	h	4	5	3.26							0	0	1	h1.4	h	h1							0		0
	2			16	h	4	5	3.26							¡¡6*7	6.5	1	h1.4	h	h1							0		0
	2			17	102	4	3	3.26							0	0	1	h1.4	h	h1							0		0
19.5	2			17	112	4	3	3.26							¡¡5*9	7	1	h1.4	h	h1							0		0
	1			16	h	4	5	3.26							0	0	1	h1.4	h	h1							0		0
	2			15	103	4	3	3.26							0	0	1	h1.4	h	h1							0		0
	2			15	h	4	5	3.26							¡¡7*8	7.5	1	h1.4	h	h1							0		0
	2			16	102	4	3	3.26							0	0	1	h1.4	h	h1							0		0
	2			16	h	4	5	3.26							0	0	1	h1.4	h	h1							0		0
	2			16	h	4	5	3.26							0	0	1	h1.4	h	h1							0		0
	1			16	215	4	4	3.26							¡¡6*9	7.5	1	h1.4	h	h1	2013/5/1	13-May	2013/5/3	2013/5/6	3	0	1	1	1
	2			16	102	4	3	3.26							0	0	1	h1.4	h	h1							0		0
	2			16	101	4	3	3.26							¡¡15*20	12.5	1	h1.4	h	h1							0		0
	2			16	h	4	5	3.26							0	0	1	h1.4	h	h1							0		0
	1			16	210	4	4	3.26							¡¡6*7	6.5	1	h1.4	h	h1							0		0
	1			17	211	4	4	3.26							0	0	1	h1.4	h	h1							0		0
	1			16	h	4	5	3.26							¡¡6*7	6.5	1	h1.4	h	h1							0		0
	2			16	h	4	5	3.26							0	0	1	h1.4	h	h1							0		0
	2			16	102	4	3	3.26							7*8	7.5	1	h1.4	h	h1							0		0
	2			16	h	4	5	3.26							0	0	1	h1.4	h	h1							0		0
	2			17	103	4	3	3.26							0	0	1	h1.4	h	h1							0		0
	2			16	h	4	5	3.26							¡¡6*7	6.5	1	h1.4	h	h1							0		0
19.5	2			17	102	4	3	3.26							¡¡5*9	7	1	h1.4	h	h1							0		0
	2			16	h	4	5	3.26							0	0	1	h1.4	h	h1							0		0
	2			17	h	4	5	3.26							0	0	1	h1.4	h	h1							0		0
	1			17	210	4	4	3.26							0	0	1	h1.4	h	h1							0		0
	2			17	101	4	3	3.26							0	0	1	h1.4	h	h1							0		0
	2			17	101	4	3	3.26							¡¡7*8	7.5	1	h1.4	h	h1							0		0
	2			16	103	4	3	3.26							0	0	1	h1.4	h	h1							0		0
	1			17	210	4	4	3.26							0	0	1	h1.4	h	h1							0		0
	2			16	102	4	3	3.26							0	0	1	h1.4	h	h1							0		0
	2			16	101	4	3	3.26							¡¡7*8	7.5	1	h1.4	h	h1							0		0
	2			17	h	4	5	3.26							0	0	1	h1.4	h	h1							0		0
	2			17	101	4	3	3.26							0	0	1	h1.4	h	h1							0		0
20	2			16	103	4	3	3.26							6*3	4.5	1	h1.4	h	h1							0		0
	1			16	210	4	4	3.26							0	0	1	h1.4	h	h1							0		0
	1			17	210	4	4	3.26							¡¡6*7	6.5	1	h1.4	h	h1							0		0
	2			16	101	4	3	3.26							0	0	1	h1.4	h	h1							0		0
	2			16	103	4	3	3.26							0	0	1	h1.4	h	h1							0		0
	2			16	112	4	3	3.26							6*7	6.5	1	h1.4	h	h1							0		0
	1			16	210	4	4	3.26							0	0	1	h1.4	h	h1							0		0
	2			16	102	4	3	3.26							¡¡5*9	7	1	h1.4	h	h1							0		0
	2			16	h	4	5	3.26							0	0	1	h1.4	h	h1							0		0
	2			16	103	4	3	3.26							0	0	1	h1.4	h	h1							0		0
	1			16	h	4	5	3.26							0	0	1	h1.4	h	h1							0		0
	2			16	103	4	3	3.26							0	0	1	h1.4	h	h1							0		0
	2			15	101	4	3	3.26							0	0	1	h1.4	h	h1							0		0
	2			16	103	4	3	3.26							0	0	1	h1.4	h	h1							0		0
	2			16	h	4	5	3.26							0	0	1	h1.4	h	h1							0		0
	2			16	h	4	5	3.26							0	0	1	h1.4	h	h1							0		0
	1			16	h	4	5	3.26							0	0	1	h1.4	h	h1							0		0
	2			16	101	4	3	3.26							0	0	1	h1.4	h	h1							0		0
	2			16	103	4	3	3.26							0	0	1	h1.4	h	h1							0		0
	1			17	h	4	5	3.26							0	0	1	h1.4	h	h1							0		0
	2			16	h	4	5	3.26							0	0	1	h1.4	h	h1							0		0
	2			17	101	4	3	3.26							0	0	1	h1.4	h	h1							0		0
	2			16	101	4	3	3.26							0	0	1	h1.4	h	h1							0		0
	1			16	h	4	5	3.26							0	0	1	h1.4	h	h1							0		0
	2			17	102	4	3	3.26									1	h1.4	h	h1							0		0
	1			17	211	4	4	3.26							0	0	1	h1.4	h	h1							0		0
	1			17	h	4	5	3.26							0	0	1	h1.4	h	h1							0		0
	2			17	h	4	5	3.26							0	0	1	h1.4	h	h1							0		0
	2			16	h	4	5	3.26							0	0	1	h1.4	h	h1							0		0
	2			16	h	4	5	3.26							0	0	1	h1.4	h	h1							0		0
	1			16	h	4	5	3.26							0	0	1	h1.4	h	h1							0		0
	2			15	h	4	5	3.26							0	0	1	h1.4	h	h1							0		0
	2			15	h	4	5	3.26							0	0	1	h1.4	h	h1							0		0
	1			16	h	4	5	3.26							0	0	1	h1.4	h	h1							0		0
	1			16	h	4	5	3.26							0	0	1	h1.4	h	h1							0		0
	1			16	210	4	4	3.26							0	0	1	h1.4	h	h1							0		0
	2			17	h	4	5	3.26							0	0	1	h1.4	h	h1							0		0
	2			16	h	4	5	3.26							0	0	1	h1.4	h	h1							0		0
	2			15	102	4	3	3.26							0	0	1	h1.4	h	h1							0		0
	2			17	305	3	3	3.26							5*6	5.6	1	h2.4	h	h2							0		0
	2			17	306	3	3	3.26							5*9	7	1	h2.4	h	h2							0		0
	2			18	h	3	5	3.26							6*7	6.5	1	h2.4	h	h2							0		0
	2			17	h	3	5	3.26							6*8	7	1	h2.4	h	h2							0		0
	1			17	402	3	4	3.26							5*9	7	1	h2.4	h	h2							0		0
	1			18	402	3	4	3.26							5*5	5	1	h2.4	h	h2							0		0
	2			17	306	3	3	3.26							6*7	6.5	1	h2.4	h	h2							0		0
	2			17	h	3	5	3.26							5*9	7	1	h2.4	h	h2							0		0
	1			18	4	3	4	3.26							5*6	5.5	1	h2.4	h	h2							0		0
22.5	2			17	h	3	5	3.26							5*7	6	1	h2.4	h	h2	2013/11/8	13-Nov	2013/11/11	2013/11/11	3	0	1	1	2
	1			18	h	3	5	3.26	¡Ì			¡¡¡Ì			5*6	5.5	1	h2.4	h	h2							0		0
	1			18	403	3	4	3.26	¡¡¡Ì				¡Ì¡¡		6*9	7	1	h2.4	h	h2							0		0
	2			17	h	3	5	3.26							6*7	6.5	1	h2.4	h	h2							0		0
	2			18	306	3	3	3.26							5*8	6.5	1	h2.4	h	h2							0		0
	1			17	h	3	5	3.26							5*9	7	1	h2.4	h	h2							0		0
	2			17	305	3	3	3.26							5*9	7	1	h2.4	h	h2							0		0
	1			17	h	3	5	3.26							6*7	6.5	1	h2.4	h	h2							0		0
	1			17	402	3	4	3.26							5*6	5.5	1	h2.4	h	h2							0		0
	1			17	402	3	4	3.26							5*7	6	1	h2.4	h	h2							0		0
	2			17	306	3	3	3.26							5*8	6.5	1	h2.4	h	h2							0		0
	1			18	h	3	5	3.26							5*7	6	1	h2.4	h	h2							0		0
	1			18	h	3	5	3.26							5*6	5.5	1	h2.4	h	h2							0		0
	2			18	305	3	3	3.26							6*8	7	1	h2.4	h	h2							0		0
	2			17	h	3	5	3.26							6*9	7.5	1	h2.4	h	h2							0		0
	2			17	h	3	5	3.26							0	0	1	h2.4	h	h2							0		0
	2			17	h	3	5	3.26	¡Ì						0	0	1	h2.4	h	h2							0		0
	1			17	h	3	5	3.26							0	0	1	h2.4	h	h2							0		0
	2			17	h	3	5	3.26							0	0	1	h2.4	h	h2							0		0
	2			17	h	3	5	3.26							0	0	1	h2.4	h	h2							0		0
	2			17	h	3	5	3.26	¡Ì						0	0	1	h2.4	h	h2							0		0
	1			18	402	3	4	3.26							0	0	1	h2.4	h	h2							0		0
	2			18	h	3	5	3.26							0	0	1	h2.4	h	h2							0		0
	2			18	h	3	5	3.26							0	0	1	h2.4	h	h2							0		0
	2			18	h	3	5	3.26							0	0	1	h2.4	h	h2							0		0
	2			18	h	3	5	3.26							0	0	1	h2.4	h	h2							0		0
	2			18	304	3	3	3.26							0	0	1	h2.4	h	h2							0		0
	2			18	305	3	3	3.26							0	0	1	h2.4	h	h2							0		0
	2			17	h	3	5	3.26							0	0	1	h2.4	h	h2							0		0
	1			17	h	3	5	3.26							0	0	1	h2.4	h	h2							0		0
	2			19	306	3	3	3.26							0	0	1	h2.4	h	h2							0		0
	1			17	403	3	4	3.26							0	0	1	h2.4	h	h2							0		0
	2			17	h	3	5	3.26							0	0	1	h2.4	h	h2							0		0
	1	1		18	h	3	5	3.26							15*15	15	1	h2.4	h	h2							0		0
	1			17	h	3	5	3.26							0	0	1	h2.4	h	h2							0		0
	2			17	h	3	5	3.26							0	0	1	h2.4	h	h2							0		0
	1			18	402	3	4	3.26							0	0	1	h2.4	h	h2							0		0
	2			17	305	3	3	3.26							0	0	1	h2.4	h	h2							0		0
	2			17	h	3	5	3.26							0	0	1	h2.4	h	h2							0		0
	1			18	402	3	4	3.26							0	0	1	h2.4	h	h2							0		0
	2			18	305	3	3	3.26							0	0	1	h2.4	h	h2							0		0
	2			17	h	3	5	3.26							0	0	1	h2.4	h	h2							0		0
	2			17	305	3	3	3.26							0	0	1	h2.4	h	h2							0		0
	2			19	h	3	5	3.26							0	0	1	h2.4	h	h2							0		0
	1			17	402	3	4	3.26							0	0	1	h2.4	h	h2							0		0
	2			17	306	3	3	3.26							0	0	1	h2.4	h	h2							0		0
	1			18	h	3	5	3.26							0	0	1	h2.4	h	h2							0		0
	2			17	305	3	3	3.26							0	0	1	h2.4	h	h2							0		0
	1			17	h	3	5	3.26							0	0	1	h2.4	h	h2							0		0
16.5	2			17	305	3	3	3.26							0	0	1	h2.4	h	h2							0		0
	2			17	306	3	3	3.26							0	0	1	h2.4	h	h2							0		0
	2			18	306	3	3	3.26							0	0	1	h2.4	h	h2							0		0
	1			17	h	3	5	3.26							0	0	1	h2.4	h	h2							0		0
	2			17	306	3	3	3.26							0	0	1	h2.4	h	h2							0		0
	2			18	305	3	3	3.26							0	0	1	h2.4	h	h2							0		0
20	2			18	h	3	5	3.26							6*4	5	1	h2.4	h	h2							0		0
	1			17	h	3	5	3.26	¡Ì			¡Ì	¡Ì		0	0	1	h2.4	h	h2							0		0
	1			18	h	3	5	3.26							0	0	1	h2.4	h	h2							0		0
	1	1		18	h	3	5	3.26							15*15	15	1	h2.4	h	h2							0		0
	2			18	h	3	5	3.26							0	0	1	h2.4	h	h2							0		0
	2			18	h	3	5	3.26							0	0	1	h2.4	h	h2							0		0
18.5	2			17	h	3	5	3.26							0	0	1	h2.4	h	h2							0		0
	1			18	403	3	4	3.26									1	h2.4	h	h2							0		0
	2			18	304	3	3	3.26							5*5	5	1	h2.5	h	h2							0		0
	2			17	304	3	3	3.26							6*7	6.5	1	h2.5	h	h2							0		0
	2			15	304	3	3	3.26							5*8	6.5	1	h2.5	h	h2							0		0
	2			18	304	3	3	3.26							6*9	7.5	1	h2.5	h	h2							0		0
	2			17	304	3	3	3.26							5*9	7	1	h2.5	h	h2							0		0
	2			17	304	3	3	3.26							6*9	7.5	1	h2.5	h	h2							0		0
	2			17	304	3	3	3.26							6*5	5.5	1	h2.5	h	h2							0		0
	2			17	303	3	3	3.26							6*7	6.5	1	h2.5	h	h2							0		0
	2			17	303	3	3	3.26							5*7	6	1	h2.5	h	h2							0		0
	2			17	303	3	3	3.26							5*8	6.5	1	h2.5	h	h2							0		0
	2			17	303	3	3	3.26							5*5	5	1	h2.5	h	h2							0		0
25	2			17	303	3	3	3.26							15*10	12.5	1	h2.5	h	h2							0		0
	2			17	303	3	3	3.26							5*7	6	1	h2.5	h	h2							0		0
	2			17	303	3	3	3.26							5*9	7	1	h2.5	h	h2							0		0
	2			16	303	3	3	3.26							6*7	6.5	1	h2.5	h	h2							0		0
	2			17	h	3	5	3.26							5*5	5	1	h2.5	h	h2							0		0
	2			17	h	3	5	3.26							6*7	6.5	1	h2.5	h	h2							0		0
	2			17	h	3	5	3.26							5*9	7	1	h2.5	h	h2							0		0
	2			18	h	3	5	3.26							6*7	6.5	1	h2.5	h	h2							0		0
	2			17	h	3	5	3.26							5*5	5		h2.5	h	h2							0		0
	2			17	h	3	5	3.26							0	0	1	h2.5	h	h2							0		0
	2			17	h	3	5	3.26							0	0	1	h2.5	h	h2							0		0
	2			17	h	3	5	3.26							0	0	1	h2.5	h	h2							0		0
	2			18	h	3	5	3.26							0	0	1	h2.5	h	h2							0		0
	2			18	h	3	5	3.26							0	0	1	h2.5	h	h2							0		0
	2			17	h	3	5	3.26							0	0	1	h2.5	h	h2							0		0
	2			17	h	3	5	3.26							0	0	1	h2.5	h	h2							0		0
	2			17	h	3	5	3.26							0	0	1	h2.5	h	h2							0		0
	2			17	h	3	5	3.26							0	0	1	h2.5	h	h2							0		0
	2			17	h	3	5	3.26							0	0	1	h2.5	h	h2							0		0
	2			17	h	3	5	3.26							0	0	1	h2.5	h	h2							0		0
	2			17	h	3	5	3.26							0	0	1	h2.5	h	h2							0		0
	2			17	h	3	5	3.26							0	0	1	h2.5	h	h2							0		0
	2			17	h	3	5	3.26							0	0	1	h2.5	h	h2							0		0
	2			17	h	3	5	3.26							0	0	1	h2.5	h	h2							0		0
	1	1		17	312	3	4	3.26							15*15	15	1	h2.5	h	h2							0		0
	1			17	312	3	4	3.26							0	0	1	h2.5	h	h2							0		0
	1			17	312	3	4	3.26							0	0	1	h2.5	h	h2							0		0
	1			18	312	3	4	3.26							0	0	1	h2.5	h	h2							0		0
	1			18	312	3	4	3.26							0	0	1	h2.5	h	h2							0		0
	1			18	312	3	4	3.26							0	0	1	h2.5	h	h2							0		0
20	1			19	312	3	4	3.26							0	0	1	h2.5	h	h2							0		0
	1			18	314	3	4	3.26							0	0	1	h2.5	h	h2							0		0
	1			18	h	3	5	3.26							0	0	1	h2.5	h	h2							0		0
	1			18	h	3	5	3.26							0	0	1	h2.5	h	h2							0		0
	1			19	h	3	5	3.26							0	0	1	h2.5	h	h2							0		0
	1	1		18	h	3	5	3.26							15*15	15	1	h2.5	h	h2							0		0
	1			18	h	3	5	3.26							0	0	1	h2.5	h	h2							0		0
	1			17	h	3	5	3.26							0	0	1	h2.5	h	h2							0		0
	1			17	h	3	5	3.26							0	0	1	h2.5	h	h2							0		0
	1			17	h	3	5	3.26										h2.5	h	h2							0		0
	1			17	h	3	5	3.26							0	0	1	h2.5	h	h2							0		0
	1			16	h	3	5	3.26							0	0	1	h2.5	h	h2							0		0
	1			18	h	3	5	3.26							0	0	1	h2.5	h	h2							0		0
	1			18	h	3	5	3.26							0	0	1	h2.5	h	h2							0		0
	1			18	h	3	5	3.26							0	0	1	h2.5	h	h2							0		0
	1			17	h	3	5	3.26							0	0	1	h2.5	h	h2							0		0
	1			18	h	3	5	3.26							0	0	1	h2.5	h	h2							0		0
	2			18	h	3	5											h2.5	h	h2							0		0
	2			17	h	3	5	3.26							0	0	1	h2.5	h	h2							0		0
	1			19	h	3	5	3.26							0	0	1	h2.5	h	h2							0		0
	1			17	h	3	5	3.26							0	0	1	h2.5	h	h2							0		0
	1			17	h	3	5	3.26							0	0	1	h2.5	h	h2							0		0
15	1			17	h	3	5	3.26							0	0	1	h2.5	h	h2							0		0
	1			18	h	3	5	3.26							0	0	1	h2.5	h	h2							0		0
	2			18	h	3	5	3.26							5*7	6	1	h2.6	h	h2							0		0
	2			17	h	3	5	3.26							5*8	6.5	1	h2.6	h	h2							0		0
	2	1		17	302	3	3	3.26							30*25	27.5	1	h2.6	h	h2							0		0
	1			17	313	3	4	3.26							0	0	1	h2.6	h	h2							0		0
	1			18	h	3	5	3.26							0	0	1	h2.6	h	h2							0		0
	2			17	h	3	5	3.26							0	0	1	h2.6	h	h2							0		0
	2			17	307	3	3	3.26							0	0	1	h2.6	h	h2							0		0
	2			16	h	3	5	3.26							15*7	11	1	h2.6	h	h2							0		0
	2			17	h	3	5	3.26							0	0	1	h2.6	h	h2							0		0
	2			16	h	3	5	3.26							0	0	1	h2.6	h	h2							0		0
	1			17	h	3	5	3.26							0	0	1	h2.6	h	h2							0		0
	2			16	301	3	3	3.26							5*9	7	1	h2.6	h	h2							0		0
	1			16	h	3	5	3.26							5*8	6.5	1	h2.6	h	h2							0		0
	1			17	313	3	4	3.26							5*6	5.5	1	h2.6	h	h2							0		0
	2			17	h	3	5	3.26							5*7	6	1	h2.6	h	h2							0		0
	1			17	h	3	5	3.26							5*5	5	1	h2.6	h	h2							0		0
	2			17	301	3	3	3.26							6*7	6.5	1	h2.6	h	h2							0		0
	2			17	h	3	5	3.26							5*7	6	1	h2.6	h	h2							0		0
	2			16	h	3	5	3.26							5*8	6.5	1	h2.6	h	h2							0		0
	2			17	h	3	5	3.26							6*7	6.5	1	h2.6	h	h2							0		0
	1			19	313	3	4	3.26							5*5	5	1	h2.6	h	h2							0		0
	2			17	302	3	3	3.26							6*8	7	1	h2.6	h	h2							0		0
	2			17	h	3	5	3.26							6*9	7.5	1	h2.6	h	h2							0		0
	2			18	h	3	5	3.26							5*9	7	1	h2.6	h	h2							0		0
	2			18	h	3	5	3.26							6*7	6.5	1	h2.6	h	h2							0		0
	2			18	h	3	5	3.26							0	0	1	h2.6	h	h2							0		0
	1			18	h	3	5	3.26							0	0	1	h2.6	h	h2							0		0
	1			18	h	3	5	3.26							0	0	1	h2.6	h	h2							0		0
	1			18	h	3	5	3.26							0	0	1	h2.6	h	h2							0		0
	2			18	301	3	3	3.26							0	0	1	h2.6	h	h2							0		0
	2			17	h	3	5	3.26							0	0	1	h2.6	h	h2							0		0
	2			18	301	3	3	3.26							0	0	1	h2.6	h	h2							0		0
	1	0		18	506	3	4	3.26							20*17	18.5	1	h2.6	h	h2							0		0
	2			18	301	3	3	3.26							0	0	1	h2.6	h	h2							0		0
	2			18	h	3	5	3.26							0	0	1	h2.6	h	h2							0		0
	2			18	h	3	5	3.26							0	0	1	h2.6	h	h2							0		0
	2			17	h	3	5	3.26							0	0	1	h2.6	h	h2							0		0
	2	1		18	h	3	5	3.26							15*15	15	1	h2.6	h	h2							0		0
	1			17	313	3	4	3.26							0	0	1	h2.6	h	h2							0		0
17.5	1			17	h	3	5	3.26							0	0	1	h2.6	h	h2							0		0
	2			17	h	3	5	3.26							0	0	1	h2.6	h	h2							0		0
	2			18	302	3	3	3.26							0	0	1	h2.6	h	h2							0		0
	2	1		18	h	3	5	3.26							20*15	17.5	1	h2.6	h	h2							0		0
	2			18	h	3	5	3.26							0	0	1	h2.6	h	h2							0		0
	2			18	302	3	3	3.26							0	0	1	h2.6	h	h2							0		0
	1			20	313	3	4	3.26							0	0	1	h2.6	h	h2							0		0
	2			18	301	3	3	3.26							0	0	1	h2.6	h	h2							0		0
	2			18	301	3	3	3.26							0	0	1	h2.6	h	h2							0		0
	1			18	313	3	4	3.26							0	0	1	h2.6	h	h2							0		0
	2			17	302	3	3	3.26							0	0	1	h2.6	h	h2							0		0
	2			17	302	3	3	3.26							0	0	1	h2.6	h	h2							0		0
	1			18	313	3	4	3.26							0	0	1	h2.6	h	h2							0		0
17.5	2			17	301	3	3	3.26							15*10	12.5	1	h2.6	h	h2							0		0
	2			18	h	3	5	3.26							0	0	1	h2.6	h	h2							0		0
	2			16	h	3	5	3.26							0	0	1	h2.6	h	h2							0		0
	1			17	h	3	5	3.26							0	0	1	h2.6	h	h2							0		0
	1	1		17	h	3	5	3.26							25*25	25	1	h2.6	h	h2							0		0
	2			17	h	3	5	3.26							0	0	1	h2.6	h	h2							0		0
	2			16	h	3	5	3.26							0	0	1	h2.6	h	h2							0		0
	2			17	h	3	5	3.26							0	0	1	h2.6	h	h2							0		0
	2			16	h	3	5	3.26							15*10	12.5	1	h2.6	h	h2							0		0
	2			16	h	3	5	3.26							5*6	5.5	1	h2.6	h	h2							0		0
	2			17	302	3	3	3.26									1	h2.6	h	h2							0		0
	1			16	h	3	5	3.26							5*5	5	1	h2.6	h	h2							0		0
	2			17	h	3	5	3.26							5*6	5.5	1	h2.6	h	h2							0		0
	2			16	301	3	3	3.26							5*6	5.5	1	h2.6	h	h2							0		0
	2			17	302	3	3	3.26							6*7	6.5	1	h2.6	h	h2							0		0
	1			17	h	3	5	3.26							7*8	7.5	1	h2.6	h	h2							0		0
	1			18	313	3	4	3.26							6*9	7.5	1	h2.6	h	h2							0		0
	2			16	302	3	3	3.26							5*9	7	1	h2.6	h	h2							0		0
	2			18	h	3	5	3.26										h2.6	h	h2							0		0
	1			18	416	4	4	3.26							0	0	1	h3.1	h	h3							0		0
	2			19	410	4	2	3.26							0	0	1	h3.1	h	h3							0		0
	2			18	409	4	2	3.26							0	0	1	h3.1	h	h3							0		0
	1			19	416	4	4	3.26							0	0	1	h3.1	h	h3							0		0
	2			18	h	4	5	3.26							0	0	1	h3.1	h	h3							0		0
	2			18	406	4	2	3.26							0	0	1	h3.1	h	h3							0		0
	2			19	h	4	5	3.26							0	0	1	h3.1	h	h3							0		0
	2			18	408	4	2	3.26							0	0	1	h3.1	h	h3							0		0
	2			18	409	4	2	3.26							0	0	1	h3.1	h	h3							0		0
	2			17	408	4	2	3.26							0	0	1	h3.1	h	h3							0		0
	2			18	h	4	5	3.26							0	0	1	h3.1	h	h3							0		0
	1			18	h	4	5	3.26							0	0	1	h3.1	h	h3							0		0
	2			18	406	4	2	3.26							0	0	1	h3.1	h	h3							0		0
	2			18	406	4	2	3.26							0	0	1	h3.1	h	h3							0		0
	1			18	h	4	5	3.26							0	0	1	h3.1	h	h3							0		0
	2			18	h	4	5	3.26							7*6	6.5	1	h3.1	h	h3							0		0
	2			19	410	4	2	3.26							5*6	6	1	h3.1	h	h3							0		0
	2			18	408	4	2	3.26							10*10	10	1	h3.1	h	h3							0		0
	2			18	h	4	5	3.26							0	0	1	h3.1	h	h3							0		0
	2			20	410	4	2	3.26							10*10	10	1	h3.1	h	h3							0		0
	2			19	408	4	2	3.26							0	0	1	h3.1	h	h3							0		0
	2			19	h	4	5	3.26							5*5	5	1	h3.1	h	h3							0		0
	1			19	416	4	4	3.26							5*7	6	1	h3.1	h	h3							0		0
	1			18	416	4	4	3.26							0	0	1	h3.1	h	h3							0		0
	2			19	h	4	5	3.26							0	0	1	h3.1	h	h3							0		0
	2			19	410	4	2	3.26							0	0	1	h3.1	h	h3							0		0
	1			19	415	4	4	3.26							0	0	1	h3.1	h	h3							0		0
	2	1		18	410	4	2	3.26							15*20	17.5	1	h3.1	h	h3							0		0
	2	1		19	410	4	2	3.26							20*15	17.5	1	h3.1	h	h3							0		0
	2			19	408	4	2	3.26							0	0	1	h3.1	h	h3							0		0
	2			18	h	4	5	3.26							5*5	5	1	h3.1	h	h3							0		0
	2			18	406	4	2	3.26							0	0	1	h3.1	h	h3							0		0
	2			18	406	4	2	3.26							5*5	5	1	h3.1	h	h3							0		0
	2			18	406	4	2	3.26							5*8	6.5	1	h3.1	h	h3							0		0
	2			17	409	4	2	3.26							8*6	7	1	h3.1	h	h3							0		0
	1			18	416	4	4	3.26							5*6	5.5	1	h3.1	h	h3							0		0
	1			17	416	4	4	3.26							0	0	1	h3.1	h	h3							0		0
	1			18	416	4	4	3.26							5*5	5	1	h3.1	h	h3							0		0
	1			18	512	4	4	3.26							6*6	6	1	h3.1	h	h3							0		0
	2			17	409	4	2	3.26							10*10	10	1	h3.1	h	h3							0		0
	2	1		18	409	4	2	3.26							15*20	17.5	1	h3.1	h	h3							0		0
	2			18	h	4	5	3.26							0	0	1	h3.1	h	h3							0		0
	2	1		18	409	4	2	3.26							15*15	15	1	h3.1	h	h3							0		0
	2			17	408	4	2	3.26							0	0	1	h3.1	h	h3							0		0
	1			18	h	4	5	3.26							0	0	1	h3.1	h	h3							0		0
	1			19	415	4	4	3.26							10*10	10	1	h3.1	h	h3							0		0
	1			18	411	4	4	3.26							0	0	1	h3.1	h	h3							0		0
	1			19	415	4	4	3.26							0	0	1	h3.1	h	h3							0		0
	1			18	415	4	4	3.26							0	0	1	h3.1	h	h3							0		0
	1			18	415	4	4	3.26							0	0	1	h3.1	h	h3							0		0
	2			17	408	4	2	3.26							0	0	1	h3.1	h	h3							0		0
	2			20	406	4	2	3.26							0	0	1	h3.1	h	h3							0		0
	2			18	h	4	5	3.26							0	0	1	h3.1	h	h3							0		0
	1			17	415	4	4	3.26							0	0	1	h3.1	h	h3							0		0
	2			18	410	4	2	3.26							0	0	1	h3.1	h	h3							0		0
	2			19	409	4	2	3.26							0	0	1	h3.1	h	h3							0		0
	2	1		18	406	4	2	3.26							15*15	15	1	h3.1	h	h3							0		0
	2			19	409	4	2	3.26							0	0	1	h3.1	h	h3							0		0
	2	1		19	406	4	2	3.26							15*17	16	1	h3.1	h	h3							0		0
	2			19	h	4	5	3.26							0	0	1	h3.1	h	h3							0		0
	2			18	410	4	2	3.26							0	0	1	h3.1	h	h3							0		0
	2			18	408	4	2	3.26							0	0	1	h3.1	h	h3							0		0
	2			18	h	4	5	3.26							0	0	1	h3.1	h	h3							0		0
	1			18	h	4	5	3.26							10*10	10	1	h3.1	h	h3							0		0
	2			19	408	4	2	3.26							0	0	1	h3.1	h	h3							0		0
	2			19	410	4	2	3.26							0	0	1	h3.1	h	h3							0		0
	2			19	410	4	2	3.26							0	0	1	h3.1	h	h3							0		0
	1			19	416	4	4	3.26							0	0	1	h3.1	h	h3							0		0
	1			19	415	4	4	3.26							0	0	1	h3.1	h	h3							0		0
	2			19	409	4	2	3.26							0	0	1	h3.1	h	h3							0		0
	1			19	h	4	5	3.26							1*1	1	1	h3.5	h	h3							0		0
	1			19	404	4	4	3.26							7*6	6.5	1	h3.5	h	h3							0		0
	1			19	404	4	4	3.26							10*10	10	1	h3.5	h	h3							0		0
	2			19	h	4	5	3.26							12*12	12	1	h3.5	h	h3							0		0
	1			19	404	4	4	3.26							7*5	6	1	h3.5	h	h3							0		0
	2			19	h	4	5	3.26							5*5	5	1	h3.5	h	h3							0		0
	1			18	h	4	5	3.26							5*6	5.5	1	h3.5	h	h3							0		0
	1			19	406	4	4	3.26							2*2	2	1	h3.5	h	h3							0		0
	1			18	406	4	4	3.26							7*8	7.5	1	h3.5	h	h3							0		0
	1			18	405	4	4	3.26							5*5	5	1	h3.5	h	h3							0		0
	1			18	h	4	5	3.26							3*2	2.5	1	h3.5	h	h3							0		0
	1			19	h	4	5	3.26							8*9	8.5	1	h3.5	h	h3							0		0
	2			18	513	4	3	3.26							6*8	7	1	h3.5	h	h3							0		0
	2			19	513	4	3	3.26							4*3	3.5	1	h3.5	h	h3							0		0
	1			19	405	4	4	3.26							8*8	8	1	h3.5	h	h3							0		0
	1			19	h	4	5	3.26							8*6	7	1	h3.5	h	h3							0		0
	1			18	h	4	5	3.26							12*12	12	1	h3.5	h	h3							0		0
	2			18	513	4	3	3.26							8*6	7	1	h3.5	h	h3							0		0
	1			18	h	4	5	3.26							6*6	6	1	h3.5	h	h3							0		0
	1			19	h	4	5	3.26							2*3	2.5	1	h3.5	h	h3							0		0
	1			19	h	4	5	3.26							1*1	1	1	h3.5	h	h3							0		0
	1			19	h	4	5	3.26							8*8	8	1	h3.5	h	h3							0		0
	1			18	h	4	5	3.26							1*1	1	1	h3.5	h	h3							0		0
	1			18	h	4	5	3.26							10*9	9.5	1	h3.5	h	h3							0		0
	1			18	h	4	5	3.26							5*5	5	1	h3.5	h	h3							0		0
	1			19	h	4	5	3.26							1*1	1	1	h3.5	h	h3							0		0
	1			20	406	4	4	3.26							5*5	5	1	h3.5	h	h3							0		0
	1			18	404	4	4	3.26							8*8	8	1	h3.5	h	h3							0		0
	2			18	513	4	3	3.26							8*8	8	1	h3.5	h	h3							0		0
	2			19	h	4	5	3.26							0	0	1	h3.5	h	h3							0		0
	1			19	405	4	4	3.26							6*6	6	1	h3.5	h	h3							0		0
	1			19	404	4	4	3.26							6*6	6	1	h3.5	h	h3							0		0
	2			19	513	4	3	3.26							6*5	5.5	1	h3.5	h	h3							0		0
	2			18	h	4	5	3.26							1*1	1	1	h3.5	h	h3							0		0
	1			18	h	4	5	3.26							8*4	6	1	h3.5	h	h3							0		0
	1			18	h	4	5	3.26							1*1	1	1	h3.5	h	h3							0		0
	1			19	h	4	5	3.26							6*5	5.5	1	h3.5	h	h3							0		0
	1			19	h	4	5	3.26							8*8	8	1	h3.5	h	h3							0		0
	2			19	513	4	3	3.26							9*6	7.5	1	h3.5	h	h3							0		0
	1			19	406	4	4	3.26							1*1	1	1	h3.5	h	h3							0		0
	2			18	h	4	5	3.26							1*1	1	1	h3.5	h	h3							0		0
	2			20	503	4	3	3.26							1*1	1	1	h3.5	h	h3							0		0
	2			19	h	4	5	3.26							8*8	8	1	h3.5	h	h3							0		0
	2			20	h	4	5	3.26							2*2	2	1	h3.5	h	h3							0		0
	1			18	405	4	4	3.26							1*1	1	1	h3.5	h	h3							0		0
	1			19	405	4	4	3.26							2*2	2	1	h3.5	h	h3							0		0
	1			19	h	4	5	3.26							6*5	5.5	1	h3.5	h	h3							0		0
	1			19	406	4	4	3.26							8*8	8	1	h3.5	h	h3							0		0
	1			17	406	4	4	3.26							4*4	4	1	h3.5	h	h3							0		0
	1			18	405	4	4	3.26							¡¡8*8	8	1	h3.5	h	h3							0		0
	1			18	405	4	4	3.26							6*5	5.5	1	h3.5	h	h3							0		0
	1			19	h	4	5	3.26							1*1	1	1	h3.5	h	h3							0		0
	1			18	h	4	5	3.26							1*1	1	1	h3.5	h	h3							0		0
	1			19	405	4	4	3.26							3*3	3	1	h3.5	h	h3							0		0
	1			18	406	4	4	3.26							4*4	4	1	h3.5	h	h3							0		0
	1			18	404	4	4	3.26							1*1	1	1	h3.5	h	h3							0		0
	1			18	406	4	4	3.26							8*8	8	1	h3.5	h	h3							0		0
	1			18	h	4	5	3.26							1*1	1	1	h3.5	h	h3							0		0
	1			18	h	4	5	3.26							7*7	7	1	h3.6	h	h3							0		0
	1			19	h	4	5	3.26							5*5	5	1	h3.6	h	h3							0		0
	1	1		18	515	4	4	3.26							18*15	16.5	1	h3.6	h	h3							0		0
[truncated: 2,372 more rows]
